# Supplementary material for: Accuracy of Predicted Genomic Breeding Values in Purebred and Crossbred Pigs
Source: G3 (Bethesda). 2015 May 26;5(8):1575–83. doi: 10.1534/g3.115.018119 (PMC4528314; doi:10.1534/g3.115.018119)
Supplement: Supporting Information [file supp_g3.115.018119_FileS1.xls]

## Sheet: DL_dEBVs
PIG_ID	dEBV_AFI	dEBV_LBW	dEBV_NTB	dEBV_LVR
103823663	-7.8224	126.138	1.8114	15.5698
104703026	-9.9136	-60.1039	-1.404	-9.3985
104759109	28.1716	44.2894	1.2945	11.5002
104861625	-7.4974	93.5672	0.7817	22.5979
104923721	1.4031	179.389	1.0052	67.0948
105211238	-14.3512	194.68	0.2419	61.3595
105321838	9.3369	-96.9173	0.4888	-2.8619
105470506	-14.2234	65.6959	1.1234	-21.3552
105470519	-14.8078	147.842	2.446	41.6205
105533093	4.6252	-72.193	1.8299	-2.7502
105628111	2.7819	116.052	-0.0484	32.5063
105898909	3.0801	31.0348	-0.73	-48.8703
105898910	1.3253	110.881	-0.0296	-44.5161
105959096	2.4186	15.2276	0.6424	-3.9604
105965126	-0.7058	-124.402	1.0469	-1.1132
105985460	13.4535	-109.472	0.3261	-26.7521
106551672	-18.071	164.411	0.5614	56.2526
106666568	8.26	98.6166	2.8522	22.5104
106760444	-0.2199	198.035	0.8738	42.1163
106766154	8.4585	-32.0259	0.0856	-26.2199
106831906	-4.0528	-63.5471	-0.7226	-16.6844
106858525	-5.3115	101.922	0.5896	-37.7803
106858543	17.7276	48.2153	0.5621	-34.6122
106882503	-11.324	105.792	-1.171	32.5417
106905957	1.5292	-85.1717	1.2233	-24.8336
106917208	-18.667	3.4373	-0.7658	38.4847
106942653	2.8711	35.1753	0.2832	-12.7932
106964763	3.689	5.2864	2.432	-7.2272
106965729	-9.2326	-60.774	0.3572	-20.9708
106966007	-3.9957	126.619	-0.6548	13.3601
106989156	-1.829	-73.411	0.1508	-41.3585
107027083	7.1251	104.01	1.2987	23.679
107121229	-12.7092	-6.1258	-0.1002	-12.6469
107154894	-0.8803	58.8834	0.8477	-41.9067
107438116	11.0637	-57.9968	-0.0021	-38.8737
107491789	-0.0666	43.7162	-0.4448	-35.4915
107492644	-17.0731	252.946	0.3353	58.4265
107599631	-6.3194	175.038	1.2731	27.9173
107620365	7.073	-111.879	0.8639	-28.1165
107627103	12.6678	-120.585	0.7094	16.825
107627112	3.4726	#N/A	#N/A	#N/A
107689150	-6.4628	-8.457	1.2782	17.0342
107903288	-2.6187	131.719	0.3514	21.0147
107921942	-13.4218	-9.8132	-0.4586	-8.4539
107922146	-5.7512	84.9376	-0.8008	-18.3641
107930833	-13.7124	41.3469	2.6023	-31.3547
107930852	12.8478	-95.709	2.1873	-54.5317
107950843	6.1991	62.0321	-1.6834	-10.4908
107992754	-4.2011	-148.006	-0.5129	-68.6007
107992902	-6.9234	131.4	1.9769	55.9173
107999509	18.2244	-11.6129	0.0326	29.1415
107999510	-0.8419	-33.3571	0.7735	-6.2705
107999511	3.0746	#N/A	#N/A	#N/A
108029190	25.635	128.45	0.418	49.8406
108029191	31.7711	90.8186	-0.1412	3.2814
108061919	-5.8635	-5.9389	0.9024	-9.9922
108061922	-11.0438	-0.1648	1.4646	9.4414
108061923	-2.5485	-135.801	1.1885	-3.7749
108061971	-2.0264	40.5842	-0.3632	11.1197
108096597	4.4687	-195.785	-1.0138	-22.8789
108099054	-10.5317	-8.8069	-0.708	-4.32
108104408	10.5195	85.1014	2.5082	39.8095
108118517	-15.8523	39.3227	0.9468	-38.2675
108118520	-13.1509	60.144	1.2465	-6.0296
108161771	1.4566	-23.5787	-0.6431	-12.4469
108179742	18.6238	-169.044	0.7803	-68.7284
108179755	46.6957	-140.464	0.6983	-24.1837
108191888	3.5503	-26.7937	1.8614	-34.0639
108259206	-7.804	76.7722	2.07	-26.6197
108259210	-2.0963	28.9183	2.2323	-33.4939
108285118	3.8278	16.88	-1.0855	48.0342
108292362	10.1581	#N/A	#N/A	#N/A
108384749	-0.1329	110.425	2.632	3.5715
108410802	6.1074	-80.0793	-0.0169	-18.7212
108473033	4.3687	-61.1062	0.7594	-0.1631
108473038	18.1912	57.4425	1.175	28.1435
108481785	12.6272	98.3282	0.5949	42.3684
108550119	5.9318	115.561	0.0733	20.4178
108554062	-2.72	91.5308	-2.0628	12.8246
108561767	6.573	-18.1378	0.7772	-33.2715
108566195	-7.7797	51.0231	-0.4425	-35.3826
108581863	-18.8528	-61.5478	0.9623	0.3866
108584243	-9.4308	-128.722	-0.3299	-70.927
108584245	-10.821	-133.238	2.6699	-22.3015
108589959	-0.645	-71.102	0.3138	-48.3079
108590024	1.7524	-75.8493	1.9327	-47.7828
108598750	-23.2227	93.8437	-1.0312	-5.9084
108604337	-10.1466	-22.6611	-0.2563	-11.166
108610359	2.3994	-12.6947	-0.2164	2.9084
108648291	-8.7329	-147.628	-2.0709	-22.3404
108660825	-4.9244	15.3267	0.0944	-16.9736
108678907	-7.9901	34.2955	0.5734	-7.0158
108690204	-12.1403	-21.6859	0.0473	-34.7912
108729902	1.3171	-61.6523	0.0783	-44.8928
108731193	19.752	-49.6152	0.3341	-18.3795
108731849	-19.5311	-19.278	-1.289	-21.9917
108791757	-18.1608	-23.1578	3.1375	-17.521
108807182	12.4256	-177.486	-2.1599	-67.7382
108839982	-0.2697	-99.1091	0.2066	-45.5131
108851607	-7.3131	2.5547	0.8998	-6.7814
108851609	11.6636	#N/A	#N/A	#N/A
108851614	4.7574	-238.453	1.5438	-91.966
108867722	-15.7395	155.302	-1.6341	36.8081
108882973	-5.127	53.6034	-0.0402	34.5123
108882998	-4.9568	50.3842	0.9532	8.3034
108894142	-2.5825	38.4763	-0.2408	5.7745
108894143	2.6367	31.4493	1.2007	62.5837
108894145	-18.295	47.0543	0.3539	-17.3845
108894156	-5.5887	90.3028	0.8549	29.6141
108894157	5.1776	102.84	1.5986	70.5017
108894158	0.5659	-28.2729	0.4773	-20.871
108894159	-16.4483	69.2697	0.2696	36.0169
108951862	-2.5674	-70.5434	-0.1272	23.1424
108970870	-11.297	73.0389	1.7405	-32.9153
108970871	7.755	41.2391	-0.1285	-38.479
108991946	-2.2092	-51.7339	0.5499	24.6734
109017633	-8.7893	-70.6937	1.635	-12.8204
109055672	-2.3415	#N/A	#N/A	#N/A
109072152	0.2143	91.6446	-0.1747	3.6201
109092374	0.0193	234.728	-1.4237	60.3069
109092817	-21.3712	19.8776	-1.6451	-30.4886
109106787	17.713	82.0557	0.5632	9.8431
109111659	24.093	57.12	-0.7086	-37.7181
109144260	25.2267	-60.1758	1.2104	17.5296
109160131	-11.6593	-14.769	0.3084	7.1376
109160132	-9.0529	147.116	0.7269	61.0493
109171805	3.6763	#N/A	#N/A	#N/A
109290061	-4.0867	79.9856	0.7242	14.6082
109296788	-12.4671	-46.2108	0.0961	-29.5019
109298513	6.4544	-49.473	1.7163	-25.2691
109344641	-9.4319	159.167	-0.3362	36.5064
109394958	-8.9935	-0.6236	1.3302	-24.0575
109394960	-7.7666	-89.1062	0.4264	-32.2536
109399610	-15.4709	149.735	-0.704	20.4043
109448044	1.6402	-100.967	1.0591	-29.215
109460863	-2.9435	-64.7596	1.7038	-13.9326
109460882	7.472	190.56	0.56	26.2894
109460884	-11.9775	90.5241	2.3779	1.6956
109463007	-4.2545	27.2744	1.1252	-2.747
109467415	-9.8144	-189.148	2.0189	-63.4089
109467419	20.5497	-169.29	0.1084	-30.7187
109467420	-52.2314	-19.6524	0.7564	24.6645
109500432	-12.0982	-209.549	2.4124	-14.2843
109501212	-5.8649	-144.225	-0.9747	-21.024
109535807	5.9177	138.556	1.2772	21.1828
109543207	-3.8123	-54.513	-0.3039	-121.192
109543450	21.2789	-9.1464	-0.6987	-3.5842
109551029	-4.3513	-246.667	0.7515	-85.0036
109551165	6.7836	145.845	1.3982	8.954
109551167	-15.3422	94.383	0.5246	7.3526
109551168	-9.1263	-132.812	-0.1484	-24.1257
109551201	16.4571	21.3487	1.9444	10.2467
109579932	6.1362	-101.691	0.3915	-36.6357
109579944	7.9375	-12.2425	0.4555	-13.6167
109579967	10.784	-128.635	1.4678	-2.7759
109579972	-2.2003	-96.2201	0.7284	23.0594
109580372	-5.8781	-95.6351	0.5252	4.0737
109597773	4.2138	48.9911	2.6527	11.1866
109614945	-3.0379	16.6473	1.3032	-85.8353
109649255	-27.3659	-13.6385	1.824	-1.286
109649309	17.8222	86.6539	1.4014	18.9032
109662647	0.1704	-145.322	0.2727	-72.8835
109703342	-7.1646	0.2816	0.668	-34.884
109796365	-4.5722	91.9457	-0.7592	43.0065
109827432	11.2508	20.8017	0.7626	8.494
109830196	-3.7616	-11.0005	1.6331	-1.9693
109830197	18.843	82.7194	0.2969	52.4066
109830948	-5.124	-180.813	-1.2496	-36.0767
109852018	18.0146	34.7769	1.8853	5.9153
109875048	-2.9628	-36.1613	-1.0933	-48.8573
109887732	-10.6752	-0.9371	1.0227	-10.0932
109898042	-1.8548	95.2461	3.3819	-14.2877
109899680	-5.3004	-143.55	1.1704	-40.3987
109942579	5.5453	-16.9557	1.2706	26.7934
109983502	-5.2097	-195.403	-2.3808	-14.8914
109983504	-0.3386	-66.022	1.0279	-12.641
109984574	-3.8946	-64.9362	-0.1951	-13.5124
109987238	12.2902	-75.1384	1.3128	-38.9158
110035579	-11.1885	-212.729	0.4284	-44.734
110064246	0.7592	-163.346	-0.8755	-58.9718
110121823	1.0113	-94.69	1.0821	-63.0582
110121825	-10.43	-152.642	1.8188	-44.3884
110135314	-0.2897	150.579	0.8669	46.8278
110178855	15.6214	125.025	0.8815	10.492
110352363	-13.2665	-155.235	0.2877	-50.5753
110456536	0.8519	-42.5358	1.3502	-32.5452
110466143	5.2414	197.127	-0.3832	30.5924
110523200	-0.1921	153.644	-0.3886	40.8381
110523201	-8.0861	104.613	0.2945	40.3596
110523214	1.3417	7.081	1.143	17.1478
110523218	-2.6796	94.2395	2.1425	48.1523
110534224	-9.3065	65.8665	1.0584	-25.3932
110553278	18.1732	-140.408	1.6595	-35.0082
110611751	17.5658	-20.7192	2.2609	-34.9876
110634945	9.3855	51.0869	1.2784	32.1858
110634946	14.3779	29.314	-0.3869	33.3043
110646071	-3.9505	78.0672	-1.3164	30.8387
110654140	-15.117	-114.004	2.2751	-31.1274
110655604	14.2101	-40.44	1.2734	-37.6875
110659327	-5.318	-16.4662	-0.2895	-29.0435
110674297	3.9366	-133.202	0.7625	-41.052
110689645	12.5231	-15.177	1.7558	-5.4534
110741060	-16.1492	-84.8045	-0.2338	0.0052
110761910	2.0577	58.4304	1.9985	33.8593
110761912	-32.1052	110.895	2.1321	41.4998
110836389	-1.4228	113.27	0.7102	42.3188
110878681	8.6439	-105.231	1.1094	-19.0136
110878683	9.5488	-124.7	0.6105	-43.3699
110882806	10.0305	-99.9807	-1.3265	-54.6349
110882808	11.6627	-6.0745	-0.2714	-4.0338
110914025	-16.585	-63.9734	0.3518	-3.4629
110914027	13.232	-270.75	1.5893	-60.3726
110942817	-11.197	-47.7173	-0.8523	-21.1584
110942900	-14.6942	59.2712	1.8708	6.5051
110942902	0.3581	-101.137	-0.5483	-84.3345
110942905	-13.8288	-11.157	-0.7158	-23.9278
110942908	7.0847	-10.8617	-0.2679	-31.2554
110950045	7.1264	8.9657	-1.6228	37.4975
110950046	6.8046	39.3553	1.0427	29.7034
110950048	-2.918	42.6275	0.3681	30.3888
110950049	11.5558	31.1402	0.7714	27.8068
110950050	-1.135	-7.6142	-0.2208	16.559
110990428	-7.9642	112.462	1.4094	-10.1125
111030520	-8.6968	20.7515	1.3827	21.4961
111057327	-11.3163	41.6026	-0.1819	26.9098
111057329	-4.9986	-101.97	1.2828	-5.7882
111057333	-9.641	-56.9862	2.2343	-34.6034
111057377	-9.8037	-167.397	-0.9872	-81.6836
111076888	-0.0643	17.845	-0.3239	-4.9846
111077842	-14.0458	165.889	2.2113	23.3861
111079570	-13.1853	-27.2336	0.2672	-45.6254
111123859	15.4928	-105.856	-1.0609	-43.8373
111123860	8.0798	46.5324	-0.724	-18.7687
111152024	-10.6319	-126.322	1.2674	-60.8971
111152025	-9.864	-48.759	-1.5618	-0.0118
111154015	-3.8174	24.2848	-0.9473	-23.6753
111173881	-20.2872	-68.4891	-0.321	-38.2375
111173882	-15.5899	#N/A	#N/A	#N/A
111173890	-11.4252	61.0505	0.3086	14.5873
111213718	-18.5582	150.096	-1.836	23.1028
111222966	-10.2586	-38.3509	0.4984	-20.0274
111222971	-9.63	-15.5901	3.822	-43.913
111224626	-6.9171	-56.2569	0.3488	-37.6218
111236029	-6.2306	-80.0928	-0.2713	-13.3105
111236032	-8.9694	77.1209	1.4126	42.6954
111236033	-25.5444	#N/A	#N/A	#N/A
111244571	-9.2143	11.9073	1.9272	-29.4735
111250461	-2.1176	58.0012	0.5054	-28.0652
111250462	-5.8524	17.5566	-0.0705	0.9317
111267179	3.4458	-10.2499	0.4043	13.461
111280752	6.0827	#N/A	#N/A	#N/A
111295743	2.5405	-42.7915	0.4296	-0.7957
111295744	1.6429	-60.0362	-1.5791	-4.006
111295747	3.237	-65.2091	-0.4012	5.6624
111295775	-2.5571	-35.9653	0.3103	-9.2811
111295858	0.2576	59.9821	-0.4169	30.5883
111295860	18.1721	1.9369	0.4008	-10.3699
111295862	5.37	170.474	0.0497	31.9574
111295863	-4.7156	-157.471	-1.6945	-38.4163
111322633	-15.2769	25.7144	0.6678	-48.2815
111339078	-3.7141	-14.9701	1.781	16.7218
111339123	3.3969	-80.2252	1.5114	-46.8651
111339124	-13.5504	-57.5328	1.8774	-20.5146
111339125	-2.9879	-1.1755	0.2738	-27.5275
111339126	7.3476	-219.352	0.95	-89.0279
111339370	1.4198	-16.5713	-0.3647	-36.3317
111340527	-2.064	-8.7748	1.3192	-46.7406
111347356	6.3454	-58.4384	0.7273	-51.5071
111397575	1.2703	-259.479	-0.6418	-75.2468
111397576	-19.2098	-232.286	0.3882	-92.1124
111397614	12.765	183.962	1.4076	56.9887
111397615	-12.431	111.951	0.5485	27.3399
111397616	1.3085	65.2212	-0.49	-17.8522
111397683	-6.0355	-14.0809	-0.9099	-6.1884
111415434	-18.6548	99.5781	-1.3318	-47.4714
111415436	7.4365	122.573	1.5258	4.5307
111469139	-14.344	-86.5106	0.5471	-45.5141
111495025	3.8005	#N/A	#N/A	#N/A
111508335	2.0862	31.4977	0.7307	-19.4074
111668552	1.623	-14.2327	1.3826	-47.5063
111669244	18.5407	17.6219	-0.6663	24.7208
111678539	-0.8476	-2.2651	-1.6205	0.7662
111678647	6.4585	69.1312	1.6032	10.8836
111682205	-1.4063	-14.8497	1.6376	-40.8466
111682207	2.8941	60.8063	1.0993	-24.6424
111682209	-8.7917	73.5989	1.9649	-4.3412
111690444	1.1642	309.765	0.4808	41.2031
111690445	-4.3586	86.6107	0.7882	-13.3853
111693370	3.8458	109.841	0.4209	-4.8085
111693378	9.3864	-8.2751	0.1159	24.6425
111693388	-5.6565	261.9	0.9661	12.9499
111693519	-2.3768	56.2158	0.8353	-33.0694
111693520	-4.6402	109.108	-0.2103	7.398
111693521	-0.3836	100.458	-1.5203	52.2846
111693569	1.333	-77.6679	0.7958	-8.0521
111695767	-10.5253	-112.359	-1.4567	-14.3831
111702733	-2.8055	-18.465	1.4636	33.8937
111702735	9.4321	41.3453	0.9057	32.6776
111702736	6.2876	-116.051	0.8615	-10.3793
111745226	2.2747	-101.042	0.6265	-19.6171
111759863	15.0579	-42.3678	-1.8012	-13.2917
111759887	16.6189	175.017	-0.9388	41.8401
111759890	16.1006	-10.1927	-0.6751	-52.9904
111761370	17.8729	-174.792	0.7609	-53.8276
111808906	-6.0003	213.2	-1.2405	61.8751
111808983	-9.406	-31.1925	-1.9998	-61.1219
111808984	-0.7793	89.5275	-0.3135	0.4413
111809188	-2.6051	68.8594	1.8714	10.9534
111809204	0.3949	55.2447	-1.5995	-0.8584
111823790	10.3664	-34.0039	2.7629	-41.2383
111823792	3.557	-171.272	2.3736	-90.4411
111823793	1.7815	-178.414	0.4195	-53.2413
111823794	-4.3032	-115.82	1.5644	-48.1117
111824562	-1.4983	41.8857	-2.5987	17.0693
111824579	-0.9413	33.0753	1.4884	38.9332
111825412	-4.0679	-186.618	-0.1642	-47.2995
111882789	12.9123	-169.151	0.593	-94.4573
111895554	-12.2239	23.2536	2.4766	-20.5243
111902714	-6.2925	-171.418	-1.2195	-80.085
111904229	15.0807	-244.029	1.0132	-74.7866
111911512	16.2896	-66.039	1.6434	-37.7675
111939160	1.9272	6.1319	3.1814	-18.3257
111939930	8.0927	-73.438	-1.1027	-67.9939
111939931	-9.4002	-108.534	-0.0453	-26.4641
111940002	-6.5924	53.6385	-0.2888	-9.3113
111940003	6.5283	-54.198	0.2476	-12.797
111940004	-5.011	-181.616	-0.5598	-49.1247
111940082	20.7502	-159.151	2.6845	-23.8688
111940097	-7.0998	195.397	0.2469	34.9814
111940100	0.0249	211.176	-0.3146	26.6889
111940116	-18.5996	-39.9674	0.4488	-17.3158
111941596	1.0772	58.2314	-2.5487	-7.2116
111941597	-6.5893	210.332	-1.1698	38.3866
111941598	1.44	-121.825	0.9852	-60.397
111942022	4.7661	-23.154	-0.2717	-66.0814
111984879	3.4236	117.045	-1.3037	2.2944
111984884	9.4413	196.785	0.9403	41.121
111985132	15.7454	18.2751	1.5125	-23.664
111986058	-8.0964	-77.5418	1.4432	-25.0776
111997951	-4.7303	-53.3887	0.2767	-17.6809
111999974	-2.4802	6.5961	1.7592	13.5976
112007676	-15.5702	-97.7166	-0.4132	-69.5944
112009622	-6.1668	20.3059	-0.0935	-2.2962
112014667	-13.6976	132.69	0.3733	-43.3149
112020618	13.9127	-128.41	2.3745	-39.1536
112020619	-12.4012	-135.942	2.4417	-33.6981
112020622	-4.7832	63.1146	1.151	46.6187
112029922	-7.1621	68.4649	1.8609	23.9426
112042392	-2.0683	26.5177	0.6156	-13.1805
112042395	-17.4284	211.758	-0.8548	82.3689
112053110	9.5737	45.9042	1.7181	-27.1531
112053200	18.102	-122.239	2.4676	-93.0161
112057963	27.9176	17.1447	0.6294	-53.7449
112057973	16.6931	-78.4453	1.363	-68.8048
112066935	-1.1196	-38.5236	1.7642	6.1736
112066946	-23.655	18.4785	0.6764	9.2776
112067031	-13.63	79.4413	-0.0375	22.9603
112067047	6.6051	87.7086	1.4548	-13.6081
112067178	9.8908	39.7918	-2.6077	-26.0195
112104763	16.1615	-54.3446	1.4692	-2.5078
112104798	9.4179	8.4309	-2.5972	27.7535
112105056	3.7401	202.027	1.4901	52.505
112105059	-14.8511	-53.5238	2.5924	-6.1828
112105184	-12.1096	24.4743	0.8851	-2.9392
112109820	-16.3523	51.9172	1.1872	6.2112
112118490	-15.8928	72.6164	0.8687	22.663
112118538	-24.5547	116.681	-0.5538	60.1186
112118556	41.947	228.218	0.2868	61.2576
112118956	25.0257	270.699	-1.0642	61.0431
112118962	17.448	94.5234	-1.7014	33.1971
112134126	-8.4383	-45.9378	0.4247	-37.2164
112134130	-9.1514	105.827	-1.0206	16.4949
112134462	2.2606	193.492	0.8829	11.8117
112178769	2.3147	65.9876	0.0163	-22.9646
112179998	-13.416	308.673	-0.0356	50.666
112180002	-2.2477	273.394	-0.8043	90.4342
112191445	4.6356	-57.8015	-0.6843	-47.8889
112253396	6.7386	108.453	-0.3016	4.6999
112253786	18.8625	-25.1319	3.3223	-1.6122
112312849	-16.8617	154.693	-0.1686	-13.2081
112313202	-0.1443	-112.186	0.3114	-50.2595
112327809	-7.7013	4.5057	-0.0117	12.6553
112327829	65.4023	-75.4922	1.2814	-6.25
112327843	-4.6031	9.0049	0.1223	31.0365
112327863	3.305	-50.9737	0.0674	15.5236
112327873	25.8879	105.621	-0.3908	30.4481
112327893	-2.5406	123.159	-0.3349	12.2744
112327895	-11.3074	108.306	0.6825	1.0554
112327899	-5.3338	78.8459	3.7037	-21.6762
112327901	29.5589	20.9538	2.0473	-17.0881
112349990	-6.7679	71.301	3.2092	46.6378
112393039	10.1269	#N/A	#N/A	#N/A
112425592	-4.3678	-29.4592	-1.07	-56.7552
112444542	-7.826	-89.6659	-0.2954	-34.4117
112454209	-1.7679	-237.47	0.1282	-19.4651
112454290	-15.0021	-14.3774	3.0172	31.4644
112454297	2.257	-98.3183	3.3924	-32.7847
112454406	-14.1826	-67.108	0.5018	-19.8786
112454428	8.2784	47.2871	4.5669	29.422
112454466	-2.1272	14.6496	0.4625	11.8635
112454621	-11.4244	-29.2032	0.5414	-11.0586
112454641	-2.5025	203.734	2.3543	100.318
112455361	-8.3938	147.167	0.1284	-1.8025
112456070	-0.7662	16.1347	4.4155	-15.615
112456071	-6.6107	-40.1934	-0.7688	-38.2204
112513861	1.021	15.5644	3.668	42.2088
112518321	-4.4179	12.4943	2.1785	-49.6728
112530159	-4.2443	-41.5239	1.6151	-47.0204
112545263	-13.5442	185.277	0.7149	46.3111
112546935	-9.8175	62.9527	0.6538	27.3167
112546936	4.3503	166.877	0.9542	75.1596
112546937	3.3718	-125.376	2.2548	-24.4317
112547019	-8.6443	150.282	#N/A	39.0727
112547020	-1.7756	63.6268	1.4764	27.0707
112547374	0.2448	-193.018	1.0134	-84.3823
112547539	6.0314	-182.71	0.4161	-26.0072
112547541	10.6362	-198.528	0.9725	-9.942
112548166	6.2503	-137.099	1.0699	-39.1817
112548174	-4.4351	-107.817	1.3482	-32.8245
112548236	-2.4886	-73.9413	1.4529	35.9947
112548721	-4.9176	-53.3817	4.0034	7.7607
112548784	-14.1254	39.9529	2.1258	-1.0912
112562944	-3.8169	-18.3638	0.4885	39.6949
112572719	-1.8007	14.64	2.3685	-3.9579
112575475	-13.3376	-85.9568	3.5851	-5.6578
112612547	-11.9559	-90.0246	1.3969	-20.4591
112612549	11.2843	124.408	3.8473	41.1792
112612552	14.4174	-121.35	0.6005	-35.2751
112612553	-2.8942	-38.2418	0.8128	-2.4718
112628468	-6.2923	19.5934	0.7628	29.8502
112647147	-7.4949	64.8062	1.5033	-34.9973
112664931	-7.2543	-67.4861	2.277	-5.3976
112674562	-10.1285	115.77	2.8966	41.3
112678417	-9.9605	-152.801	-0.1227	-34.6777
112683285	-5.43	-133.727	0.5917	-18.3163
112683305	-3.7411	-243.169	1.6439	-35.0281
112687404	-1.5672	60.2903	0.5143	-2.8774
112691625	-8.0837	-49.7426	-0.7639	-7.6475
112691638	-10.7603	-120.299	-0.9939	-67.7655
112691949	-2.7484	-133.235	1.8766	-75.5662
112700470	10.2835	176.396	0.7738	87.854
112704878	5.7443	19.289	-0.6217	-10.4858
112707264	-14.7963	-211.463	-0.1296	-26.3265
112707332	9.4119	-70.1635	-0.2102	19.0556
112707369	-17.8568	-97.8381	0.1204	-0.9954
112707370	11.6386	-221.993	0.1017	-8.6773
112715664	-1.7737	56.1193	0.8824	29.9651
112830013	-8.558	-90.7516	-0.0891	10.7902
112849279	38.7527	0.966	-1.7044	-22.9522
112850583	-0.95	-104.279	1.3239	10.1664
112852541	-13.5786	148.136	2.5648	28.0864
112873867	-18.7778	-26.1783	-0.4139	-3.467
112873868	6.3722	27.4983	0.2942	31.9678
112873869	-1.1043	-102.954	2.4833	-35.3884
112873871	-16.47	-29.7421	-0.6596	-35.3647
112941721	-31.3767	-158.161	0.8999	-41.4217
112964256	-9.5707	53.7357	-0.9979	-24.7076
112991530	21.1893	-84.5064	-1.8769	-23.786
112998825	0.3782	78.1595	-0.2795	26.9431
113048018	0.9019	18.3241	4.1558	-5.74
113084952	26.2721	130.662	-0.0157	87.1907
113086857	-18.2651	-195.044	0.6546	-51.4477
113088682	3.1534	33.5886	1.4195	7.2397
113096283	-12.1144	233.974	0.0779	11.6815
113161218	-1.407	-52.0956	-1.0608	-16.4867
113190165	-9.1567	-23.857	1.4329	-21.5732
113199680	-1.5896	130.222	-0.7118	0.4898
113322602	-3.5954	-116.931	4.1388	-25.1391
113323337	-15.7275	63.4502	0.0966	24.956
113323368	11.2228	32.7437	2.2263	-14.902
113338538	-15.7651	86.8853	-0.1013	5.2
113375379	2.1639	61.7887	2.2907	42.6935
113375380	-18.708	230.965	-0.9133	64.1308
113375382	4.8888	55.1689	2.1943	-7.8001
113457394	9.7834	103.001	0.2396	-39.0324
113485735	5.7565	90.8557	-1.1994	6.593
113530424	0.7632	27.9934	-0.7684	-36.6432
113601240	-3.3522	-40.0782	0.7152	-17.3102
113604677	7.2419	32.4487	1.3947	58.4122
113606337	-8.7809	-121.303	-0.7191	12.8616
113606339	0.933	-35.6137	1.1965	-13.9381
113618122	18.9544	-6.7907	1.2161	0.1249
113707251	10.8978	-165.019	-0.1738	-2.5843
113709240	-2.4671	-37.3293	-0.4862	-6.5147
113709381	-24.2215	-104.325	2.2749	-11.0817
113709821	-9.0842	-36.562	0.1174	-10.2815
113733677	-8.942	-102.254	1.1965	-60.308
113750153	-7.8639	-198.71	1.6823	-60.4263
113762206	-11.6165	29.4379	0.821	18.4568
113762207	-12.3133	-81.5805	1.0833	13.4936
113782608	-34.5212	35.6435	1.3994	52.52
113782611	-4.7674	-210.07	-1.7906	-22.939
113782620	-28.5885	-35.4985	0.9138	-41.0425
113782622	11.472	-4.475	1.9789	26.206
113782623	-23.8125	44.3731	1.8541	-15.8214
113788871	-8.5415	183.495	-1.1752	41.205
113797569	-12.1023	31.2401	1.6555	16.8134
113877276	0.3827	-53.375	1.7838	-17.785
113877379	-5.5909	104.612	-4.4965	4.8318
113877381	13.4874	82.7644	-11.889	66.4983
113885563	-18.8358	-68.6426	0.6355	-9.059
113895288	-8.1529	-86.8945	0.0521	-65.3339
113910154	10.0604	-2.4349	1.5452	-3.5644
113914833	-24.3745	-26.3205	2.0138	4.2031
113928249	-17.6443	-42.3425	-2.0568	-26.1218
113940511	-1.9669	33.1303	-0.4105	-9.019
113940990	-0.1526	121.944	0.4824	23.2094
113941192	-3.632	12.9919	1.7973	-6.4977
113941196	3.8213	35.2804	1.0028	-16.4145
113943233	0.3666	-73.2347	-2.9125	-38.1532
113943234	-5.2183	-0.6704	-2.1649	12.1559
113943386	-6.5434	236.748	-1.0364	40.2332
113946067	-14.9155	-174.732	1.4641	-71.198
113946154	-12.8668	65.5897	2.6871	-7.7868
113946214	-10.5438	-150.999	-0.4987	-65.0105
113946250	-8.4793	-24.0181	-1.1947	-20.0959
113946356	-14.5576	6.4673	-0.7883	-23.383
113946360	0.3202	21.0038	-0.6162	-14.926
113968707	-8.4435	2.9306	-0.0624	33.697
113969865	21.9421	-44.7018	1.2889	-49.8576
113969911	-4.1718	-77.5435	-0.109	14.6411
113973523	-12.4274	-1.12	0.9305	4.3775
113973524	-9.1308	-74.8835	-1.148	-30.1203
113982646	10.5781	-36.0233	1.2113	14.7395
113990092	1.4148	-117.476	0.7942	-34.5295
113990100	1.6709	-44.249	1.02	-21.278
113990183	-6.4179	-97.574	1.8701	-13.515
114003732	-15.6622	-16.2236	-0.3825	-10.5385
114008013	1.0561	28.503	0.9031	21.3649
114008424	-6.1709	-107.003	-1.8896	-73.0376
114008554	-4.7863	-68.926	-1.6977	-57.1933
114008562	-20.4647	-114.775	-0.6547	-48.2492
114025340	14.5714	148.761	1.2048	36.2472
114025929	-1.9355	-12.6314	4.9156	-16.692
114064244	-8.9102	-29.1558	0.3313	-12.3345
114064628	-0.9008	43.5575	2.807	25.5748
114070112	-3.0792	-68.0671	-0.5511	-31.2537
114094524	-9.5514	-28.7009	1.131	-41.7015
114094545	5.357	-4.1015	-0.4987	16.1259
114095954	2.2412	68.3589	1.015	51.265
114097709	-9.8254	19.6768	2.7984	0.2148
114097710	-5.9198	-116.236	1.4325	-43.0992
114097774	10.479	-85.3485	2.0168	-22.8527
114152029	0.4088	-143.248	-0.2508	-1.8042
114187298	-13.4547	14.6037	-1.4588	-17.647
114187383	-9.2665	-139.116	-1.2734	-73.6527
114191714	-3.453	-31.8902	1.1169	-17.0922
114191719	-1.7558	66.1133	4.1781	-23.4613
114191842	-3.9219	-5.9206	1.842	-19.6281
114192270	-3.3819	-87.2753	5.0626	-47.5847
114192271	-14.7148	-174.868	-2.096	-69.3393
114192272	-0.1796	84.3627	-0.7472	52.3683
114192832	7.0603	-99.9859	0.6747	-33.0281
114202387	8.3307	-77.018	4.4923	-58.4374
114202389	-5.1269	-133.9	1.6825	-63.5314
114202391	-0.37	17.5076	3.0378	37.1654
114202784	-14.2049	34.6304	-1.346	60.2882
114203047	-11.4998	179.73	1.5199	118.377
114214762	-6.1013	-187.608	2.8058	-75.5328
114215008	-22.6202	53.1579	1.1009	19.05
114215319	-2.0259	-170.857	2.9813	-36.0464
114215322	-2.3974	70.7343	0.4486	32.4173
114215348	9.5288	-52.6727	1.051	-76.4652
114215349	3.676	-39.7069	-0.0163	-46.6579
114219402	6.7348	#N/A	#N/A	#N/A
114219960	13.1576	-88.6723	0.3856	-50.292
114219961	-11.0731	59.2399	1.5084	-13.1157
114219962	13.18	-49.2293	2.5851	-52.8683
114231400	-0.4313	67.0244	-0.4258	1.0427
114231752	-0.0872	95.7455	-1.044	47.1487
114231843	-0.6169	309.006	-0.9691	109.626
114232037	8.374	196.966	-2.3361	64.6692
114253866	18.2276	168.604	2.722	49.9004
114273317	25.7304	113.25	-0.5257	36.4907
114273318	24.9765	201.565	1.874	81.6768
114273323	19.4184	51.4705	-1.9277	39.5533
114273352	24.5793	165.872	-2.1568	16.7109
114273356	6.4777	270.951	-1.2525	59.2999
114274054	16.3639	11.7542	1.7296	31.8704
114281422	-0.673	46.0389	1.6246	-23.9145
114283150	5.1467	217.581	2.7869	13.7652
114283151	2.4706	32.2753	0.8201	-19.9109
114283153	1.1121	175.349	-0.8159	-23.911
114283215	0.7723	83.6858	1.4715	-32.7221
114283827	2.2781	-237.123	2.0162	-103.291
114284068	0.8573	-124.237	0.9928	-32.9917
114298179	37.7752	264.884	0.3361	55.6412
114298188	-5.9814	94.9581	0.2213	-11.8484
114299307	-21.05	35.2286	-3.4255	-7.9502
114299321	-0.4172	200.867	-0.5762	44.2242
114299752	-17.4465	-179.879	3.5145	-82.4524
114300164	8.2892	290.993	-0.6725	83.4683
114300296	-3.4459	36.0343	2.2112	-8.6542
114301041	-1.9001	29.1471	2.191	-12.9968
114301063	6.3763	-35.3166	1.5928	-68.8575
114301201	19.1552	-29.2839	-2.5341	-77.3811
114302409	-1.4162	-25.9702	0.4775	-31.4872
114302464	-0.7493	231.646	-2.0271	101.933
114302474	-5.9845	-63.0695	1.8176	-30.0005
114303136	-20.9372	11.7327	2.5982	-21.5397
114303143	-9.6534	160.648	5.1334	-16.2188
114303542	1.5427	-40.9293	-0.919	-88.94
114335652	-1.8937	58.5492	-0.6009	-9.2722
114351121	2.8822	155.76	2.6251	36.0353
114368046	-14.4837	16.5465	2.0397	8.0775
114372335	9.9195	3.7879	1.6858	26.3866
114372440	-45.2894	70.6083	-0.709	2.9334
114378411	13.21	-197.397	0.4169	-53.9699
114378515	-16.4195	69.5231	2.3295	-16.3707
114379473	-27.0853	57.9325	1.8681	-39.8183
114379778	-12.5432	-165.845	1.1219	-22.6751
114391499	-7.1622	17.1477	0.3964	-9.2845
114391715	-15.4093	71.7572	2.7754	18.6692
114401350	-14.2532	-10.0537	2.7129	15.2045
114426019	5.7884	-75.0282	2.8368	4.6075
114427003	6.8699	-208.609	2.4234	-51.9763
114427004	-7.1426	-232.032	-0.0874	-50.9214
114428414	3.005	158.747	-2.1116	62.8271
114466493	-22.9429	-129.829	-0.2535	-60.3713
114476209	-9.9136	-75.2476	0.3842	5.0355
114477460	-3.0181	-170.301	1.5652	-48.2035
114511623	8.4151	2.4468	-1.2273	9.6255
114511624	-18.4671	104.502	-0.4635	-1.1413
114511625	-2.5812	61.4934	-0.089	5.6364
114511632	-5.4014	111.824	2.2371	-6.8339
114531335	-12.5176	45.4591	-3.446	21.7903
114531451	7.5377	-254.742	0.3518	-54.4887
114532674	-10.0905	-57.5752	2.8413	-12.2408
114533725	1.9298	-179.558	2.9913	-35.6401
114565584	-8.4122	74.2148	-0.5667	43.9601
114569372	-36.9482	#N/A	#N/A	#N/A
114580895	-33.3899	-226.353	2.6956	-89.0891
114581030	-9.8732	58.9199	-1.156	-28.601
114581370	-6.7647	22.7031	1.3487	59.6767
114581460	9.62	-332.909	-0.7121	-85.7422
114591305	34.6287	-34.9756	3.1828	19.2203
114595093	8.604	-148.16	0.4451	-32.2838
114595094	7.6786	-228.222	-1.8081	-67.0531
114596488	-8.3421	39.459	-0.7152	63.8878
114620240	-13.8688	72.4834	-0.3996	-6.4474
114622234	3.1329	300.839	-1.2886	50.0535
114622235	8.5457	300.71	1.2656	68.7731
114653049	2.3062	-68.9253	2.0364	-23.0436
114673196	0.5154	120.287	0.4965	48.5006
114673198	4.0902	96.1167	1.9609	-11.7782
114679182	-17.8618	18.6404	1.6286	74.7156
114683001	15.7678	237.642	1.4535	51.8924
114683994	-18.0196	-36.8164	-0.5704	-2.0406
114687273	-21.57	45.2325	0.0677	20.2209
114695058	-28.0767	-95.536	2.1356	26.5445
114696028	-3.5581	-67.0034	2.267	-7.7577
114721094	14.3535	74.5063	0.5894	-28.1375
114721250	-15.0972	172.328	-0.0791	107.951
114721251	-11.3753	232.49	-2.9619	60.6997
114721252	-7.8353	258.833	-2.6061	85.9653
114721253	-8.0728	169.353	4.5481	60.0555
114724865	-17.9876	-34.9062	0.7392	37.2107
114724949	-0.5484	-47.585	-0.1478	-7.9942
114728250	-18.6003	-36.626	-0.2207	9.4586
114731864	-23.3838	157.946	-0.4708	143.085
114731865	5.7094	-1.7567	2.6646	-0.7793
114731866	-9.3709	-143.244	2.7579	-95.7288
114731867	2.7209	52.0802	0.0703	16.9069
114731871	-12.6249	-90.9175	0.7747	-6.9033
114731872	-10.7112	-12.988	0.1552	6.4586
114731873	-27.4677	-81.0142	-0.4402	-23.1259
114731875	-13.3846	143.208	-0.365	67.3471
114733613	2.632	84.9787	-0.0451	15.6216
114761805	3.4253	-67.1015	-1.2532	22.5303
114764802	-24.0744	-209.077	-1.2754	-71.225
114766395	-8.0149	195.929	2.3888	19.1043
114766400	-2.0409	219.919	0.5156	9.6378
114766402	-6.9805	48.4867	4.7944	4.0705
114781409	-5.9287	76.8257	-0.885	31.5459
114837371	3.7302	-181.2	0.2817	-17.6772
114837372	-23.1527	-171.87	4.0483	-6.4177
114839940	34.4787	-126.75	2.2449	-54.124
114840031	9.0797	-267.512	1.2801	-109.544
114840059	6.2385	-49.9547	-3.9727	-53.9029
114848956	-19.1292	103.157	1.5703	-15.6682
114861865	-11.994	33.0568	-0.9067	-8.2315
114861866	-17.4398	-146.438	1.8856	-55.9285
114861876	-24.8765	4.7319	-1.3264	9.5825
114868182	-1.1562	48.3274	2.4909	-14.6707
114877570	2.6165	-109.384	0.9579	-42.789
114877573	-5.962	60.4177	-1.0817	-34.7721
114879436	-28.3999	-58.6936	3.5777	-14.2964
114880330	-11.8192	102.332	1.2175	-1.1237
114881448	-6.7059	-89.4453	4.2833	-45.2215
114881500	-1.0147	-11.6453	1.0367	29.1085
114883395	14.0737	-202.986	1.1843	-71.9616
114892326	-5.3152	-77.583	-1.633	18.1802
114896017	-14.4708	0.0392	-1.5182	-15.5558
114896034	-13.2152	15.3586	0.7969	31.5029
114896035	-3.6997	100.446	-0.6613	51.4856
114896036	42.3221	-131.051	-0.7475	-26.9458
114896037	0.7511	-12.4437	-1.4717	6.672
114896458	-18.2057	-13.4271	-1.2288	-35.993
114896460	-9.8678	20.6634	-0.2946	-1.9696
114897176	4.0348	37.9235	1.9258	-3.6738
114897518	6.0007	-183.618	1.0447	-63.8967
114897520	1.5943	-55.0349	1.6958	-32.07
114898032	-0.4173	78.4661	-0.3273	2.4057
114898036	-12.489	198.574	-0.6548	109.288
114909690	-12.2231	-241.441	-1.2271	-61.5721
114909857	-23.5568	-134.689	-3.3562	-75.2189
114910095	-0.3637	-162.335	-1.8569	-68.4987
114910564	1.643	-162.368	3.8377	-86.4772
114943508	-6.1834	-190.139	0.8155	-72.4524
114955242	-4.3388	163.705	-1.4435	31.729
114955243	-11.661	213.304	-3.2938	83.0023
114955245	-4.5246	96.9575	0.1525	4.2302
114955246	0.1106	-0.3988	1.4448	-43.097
114955267	21.4459	136.519	-0.5063	19.8365
114955270	-11.1723	45.8274	-2.0053	-37.6022
114955271	-0.2326	262.162	-0.5104	62.632
114955988	10.6254	30.4391	0.2486	-19.8082
114960856	-3.3849	-314.251	6.0517	-62.0206
114968025	8.5011	-31.4477	1.2497	-2.9832
114975519	-10.1392	-36.0244	-0.3738	-30.3237
114979749	4.8291	-223.328	0.4897	-104.792
114986494	11.2756	-36.1429	1.1481	-22.038
114986495	6.8554	71.3378	3.5269	15.5595
114986497	6.1914	-27.2538	2.1971	-23.1591
114999319	11.0989	-227.612	7.1068	-107.352
114999646	13.3109	113.508	0.3199	1.8065
114999650	-6.5671	122.977	-0.856	13.827
115014088	-12.3386	-252.347	0.1303	-79.553
115014104	-13.8241	-11.3321	-0.1597	-6.1694
115014123	-8.3242	-86.4514	-0.4225	-22.848
115014146	2.1968	-131.631	-0.253	-6.2018
115015738	-17.8481	-46.3622	1.3969	-20.3963
115016571	-12.7509	-103.278	1.5014	-30.2697
115022466	-13.0338	29.3615	0.0745	-16.3428
115035024	31.7893	43.0838	4.2251	25.7144
115036087	5.3836	178.937	4.4532	71.9726
115036088	43.5724	304.512	-2.3663	63.7825
115038608	-11.2721	-78.3448	2.1839	26.9773
115046079	-13.631	38.8078	-1.2505	-2.7515
115058472	4.2777	155.963	0.7903	22.4613
115058535	-1.6629	105.465	3.0149	15.9857
115058699	-1.0237	-49.2277	-0.0225	-38.4809
115060031	-9.5845	238.228	1.7423	26.7399
115063437	-1.011	6.3167	2.4037	49.9595
115091709	-10.444	89.3092	0.1525	-38.8761
115091710	-1.7408	119.486	1.5734	48.0384
115125572	-1.4075	-39.0197	2.4889	-14.9866
115125674	-2.483	-65.4816	1.1059	-72.2913
115126755	10.5355	-5.8622	1.4627	11.8422
115144438	-12.8461	-160.182	0.0793	-103.975
115144440	6.5056	-100.172	-0.0512	-41.3929
115144441	0.4856	-40.5715	2.2188	-15.2081
115144442	4.1285	44.4182	1.8836	-3.0298
115144443	3.2453	54.5144	-0.7766	-26.0421
115146589	-6.392	-33.9317	4.0865	-38.8329
115146630	-24.1076	-79.8602	-4.4818	-14.9896
115146635	-6.8725	-78.5436	2.0796	12.2901
115155672	-13.8592	51.1585	2.904	-42.687
115157408	-13.6677	-17.2341	4.3402	-12.629
115157687	16.2416	-71.931	1.3807	-10.3639
115173603	12.0099	1.4376	0.8657	-30.7974
115173703	-2.0347	60.6338	-1.7707	41.1249
115174065	-4.8976	67.5132	1.7498	18.2217
115174383	-9.4415	59.055	-1.9401	-7.3725
115174386	-14.8781	215.772	-2.2945	19.1271
115174387	1.6224	123.97	0.0191	33.7966
115183501	0.3852	-224.186	3.2859	-89.9925
115187755	-10.1732	-137.099	1.9617	-31.1799
115187805	-10.9306	-154.748	-0.6255	-0.4093
115188097	16.1766	-250.012	3.0729	-41.777
115188123	-19.5658	-193.427	1.3868	-17.2468
115193954	-14.229	4.5359	1.4425	1.2363
115193955	-1.309	-246.487	1.1276	-106.225
115193956	-6.9812	-96.5396	1.3589	-45.2957
115193991	-10.8448	-34.1426	1.1807	50.9026
115193993	-9.7868	-166.605	4.7593	-83.4059
115201549	-1.4898	-22.3523	0.6637	-49.8091
115221410	5.0316	-125.492	1.0335	-118.773
115222116	-17.9381	-17.6338	-2.4181	-30.9599
115258239	-13.9577	-107.716	1.3671	-6.3711
115262120	0.4598	86.7723	-4.6618	-6.1454
115269352	-32.1928	19.5521	-3.922	38.7349
115269353	-18.1586	-7.8744	-0.8044	3.3394
115275473	-11.1296	-44.2243	-1.3056	-7.7191
115276717	-7.5622	223.358	-0.638	47.3187
115276719	-8.2598	91.062	-1.4763	1.1581
115314163	-21.33	-230.738	-0.747	-46.3179
115314727	-10.7436	-3.7714	-0.8632	-19.1683
115316179	-1.5033	318.587	3.0213	62.6652
115316180	-3.5207	299.618	-1.2128	68.5311
115320502	2.0726	-51.2311	6.1434	-95.6801
115329500	9.7928	61.1336	0.2673	79.1974
115354543	-9.6096	-150.955	0.8352	-19.2353
115359200	-13.849	-0.1663	-2.592	-20.5485
115359202	8.8721	100.941	-0.1805	-25.9136
115359385	-11.8894	173.306	-2.2366	38.685
115359430	-19.6031	392.765	-1.056	109.093
115360144	-21.0483	79.238	0.5179	45.2649
115360210	-40.5106	33.997	-0.1922	-39.5169
115378908	-2.1597	58.0542	0.4172	-20.8117
115380937	-13.9635	32.7489	2.3188	-4.3348
115393701	-11.808	227.511	0.5664	83.7098
115401621	-14.8975	-69.0323	0.9888	7.1486
115404385	45.3228	-39.0564	0.1804	-18.9019
115404388	21.6601	103.332	1.9297	-23.2766
115410711	-12.6101	12.2162	0.7413	-1.6191
115410712	3.8643	52.5216	2.0929	67.3952
115410714	-9.7008	20.1205	0.361	-11.7736
115411494	-24.0535	58.4348	-1.7263	32.097
115411496	-20.9407	5.5666	2.0143	15.5241
115411666	-9.2516	267.825	1.2778	102.587
115412107	-0.6167	-144.104	3.5866	-73.2272
115416917	24.8802	-108.411	-1.7929	-20.8812
115419321	-5.7814	298.283	-1.6179	74.9715
115426466	9.8245	-141.912	3.3209	11.6831
115433392	-4.2002	56.237	-1.1527	70.746
115433393	13.6961	5.6823	-0.5309	56.2378
115433394	5.5568	109.916	-1.0047	80.6446
115443486	-3.242	245.578	-3.478	61.0184
115443488	-16.092	216.296	-2.8718	72.0025
115443490	-26.777	48.2818	-1.5421	-6.721
115449851	-16.1238	-153.436	-1.585	-56.1888
115450508	-25.7443	16.7035	1.2737	24.2477
115457953	-12.172	101.657	6.305	-5.7579
115489779	-14.0459	-96.3816	-2.762	-39.9995
115492947	-8.7236	7.2387	-1.7784	15.2566
115493109	-9.4651	147.024	0.6889	39.7853
115512348	-3.8668	-1.4989	-1.4028	10.8133
115512435	-6.3464	-142.264	1.82	-33.7218
115512436	-19.1311	20.9787	1.4414	10.2349
115512874	-9.7894	106.719	2.7525	-7.4779
115537586	-26.111	-49.3974	-1.6329	-26.2191
115537593	-34.7448	124.359	-0.8367	100.377
115542745	10.2056	143.039	2.2403	21.4521
115554904	21.6402	-85.4672	2.563	67.2802
115560712	16.1584	52.4149	-0.4803	20.3405
115564187	17.65	-217.022	0.7594	-14.9168
115564188	-20.4869	52.0858	-1.0475	10.0149
115564195	-14.9142	11.8828	3.2205	44.6395
115578951	-1.9701	-66.3998	1.0133	10.2309
115578956	-3.8842	72.3584	-1.3532	22.8301
115591974	1.9282	-113.856	1.3325	-76.6487
115603012	13.7553	-120.83	-2.7226	-78.2125
115604439	-6.9867	193.762	-10.5915	102.502
115604440	-3.5331	-77.9104	2.0292	-33.6813
115604442	-19.8002	14.0851	1.4457	11.0447
115604565	-8.6219	-142.45	0.211	-21.8987
115604566	-18.0307	-262.382	-2.1625	-65.2071
115608166	-7.5528	215.565	1.7447	60.726
115608407	1.3289	68.2116	2.0806	21.9694
115609117	-10.5766	148.398	2.1933	9.498
115609122	-21.8551	29.011	2.2292	26.2399
115609442	-3.2132	47.0685	1.0788	75.2466
115609443	-14.2215	-85.7731	0.6356	-16.0889
115610293	-16.7552	-161.876	0.5906	-26.0723
115610365	-9.4563	#N/A	#N/A	#N/A
115610369	-2.4222	-82.8027	1.7774	32.9651
115610419	6.0863	-112.237	2.276	-43.2482
115610421	-11.1025	-18.0734	2.6457	33.0658
115610425	-3.6711	62.5114	0.3363	18.5764
115610590	-11.0175	30.8061	0.4639	78.6699
115610894	-11.9649	164.487	-0.9046	39.1983
115611988	-13.9621	126.069	4.4382	60.1842
115611993	-5.1232	151.794	0.8341	119.258
115612013	-4.0725	-111.358	4.2342	-60.403
115612062	5.3121	13.2659	2.2434	39.3257
115612063	8.2071	-171.566	3.3416	-67.4647
115612064	8.6692	-131.824	2.8619	-24.3436
115612096	5.4383	25.8602	1.6392	45.3742
115612232	3.2869	47.0136	3.748	44.2167
115612234	-9.5044	171.835	-0.2269	120.372
115612237	8.5265	-9.3023	2.6472	9.6791
115623153	2.254	108.732	1.4282	12.0637
115627163	-21.9794	45.6645	5.083	-43.4838
115628455	-14.1523	-16.3517	0.4884	-44.3986
115628457	-19.5402	-27.0533	1.0843	-0.0365
115628458	-28.1456	38.2869	0.5597	7.927
115628541	-12.9094	190.123	2.3505	17.8012
115637581	8.7898	95.8073	-0.904	95.7177
115663619	-2.8589	39.3271	-0.4972	-32.7871
115688217	5.526	102.777	2.3437	40.8455
115703547	10.2736	139.847	-3.0627	27.3927
115703846	11.5146	97.6261	3.443	-19.0509
115703970	-5.4948	-4.6027	0.0203	14.9806
115704017	6.5632	227.684	-1.3231	18.0621
115704144	4.763	133.591	1.1966	-18.1218
115715241	-13.9655	127.243	1.6968	13.0787
115736133	0.4816	121.059	-0.1878	12.3012
115736886	3.5019	28.276	0.9761	-3.003
115736887	-14.1063	106.18	-3.4527	-16.6622
115744752	-26.7664	-32.6039	1.2128	-14.2962
115746122	2.5071	7.3208	3.1699	25.7538
115746123	-24.8009	-9.7941	4.0804	-0.1313
115746797	-30.0635	21.9521	1.3001	22.5526
115746844	-26.8742	-8.0473	-1.9004	54.4442
115753039	-14.1915	248.588	2.2991	27.1476
115773571	5.4753	-80.0706	6.6873	-27.1363
115784434	-3.645	14.6791	1.0296	-30.0435
115800930	-19.2446	2.977	1.137	-31.2927
115819062	10.574	208.488	1.1363	35.4836
115819066	4.6574	372.394	-0.9861	122.456
115819146	-23.0984	29.7461	-1.0731	-22.5891
115841533	6.6653	-39.2326	1.4276	-40.1486
115841738	18.3391	10.1086	-1.0532	41.1232
115841739	-0.9761	-27.8717	-0.0347	43.1207
115841743	22.6885	-55.7806	-0.6321	-32.2569
115841822	11.9956	119.147	-1.3159	75.9967
115842045	40.1333	-39.6614	-0.984	8.286
115847059	-3.5339	63.0497	1.2593	3.9911
115847060	-17.8696	160.586	-1.6629	83.0311
115847064	-7.4308	-44.4359	0.7743	-11.4463
115853770	-6.4751	-53.633	2.489	-56.1762
115853775	-10.2766	40.8902	-2.2931	30.7888
115853776	-0.0613	99.0201	3.049	69.2238
115868543	-34.4214	182.815	-3.0788	33.3519
115868567	-3.8575	-46.0939	-4.2568	-36.9554
115868568	3.0305	-85.98	3.7894	-60.7183
115868569	20.5728	-236.57	-0.0202	-110.547
115868570	29.2509	-137.051	5.2206	-42.8255
115868572	19.8467	-148.859	2.2479	-99.9976
115875020	-11.5485	46.5728	0.2017	-2.4679
115875021	18.9383	-11.0067	5.2804	7.5858
115877781	-0.0872	46.6183	-1.6045	3.6619
115880952	-3.075	79.7535	1.3531	6.6849
115881025	-20.7504	17.6728	-0.1994	-2.8694
115881029	-14.5499	-138.558	1.2198	-43.1085
115884198	15.5956	-88.6268	#N/A	-67.2457
115884339	-11.6164	98.7281	3.9601	7.761
115906058	-2.5087	137.739	1.7125	-52.6097
115906061	-11.411	-14.5713	-1.2412	-66.3825
115906459	-11.5609	-47.9335	-6.3287	-28.6076
115930967	-4.7363	16.8569	1.2419	-29.5049
115930968	-13.2851	32.162	-0.4251	-9.2672
115945398	-18.8899	-198.63	1.4579	-133.263
115995458	3.9291	-0.2778	-1.4774	12.9522
115996433	-7.5526	21.9311	4.7479	2.0559
115996434	6.7454	84.2988	2.586	21.3299
115996435	-14.4099	-49.4718	1.5519	-52.9372
115997369	-8.1266	-250.295	-0.2404	-86.5807
115997375	-3.5539	-139.889	-0.8712	-16.8203
116008251	-3.5425	-89.2768	-0.4882	-41.9982
116008688	10.6429	231.106	-0.6792	58.5181
116031934	-17.6844	13.6164	0.5525	-26.2683
116032688	-15.3168	79.0486	2.9677	31.0109
116032694	0.4985	-27.9794	-0.7255	-60.6281
116046181	2.1804	-0.4028	2.2005	-46.8649
116048061	1.6917	-35.2512	-3.3624	-0.9798
116090937	-10.4714	-87.6914	-0.8207	-9.9528
116115766	-6.8681	78.5159	-0.1613	34.2347
116115767	-12.9924	280.295	-5.2955	41.1489
116115769	-15.2665	-10.4015	-0.9551	-49.7996
116131339	9.2301	82.2283	3.0207	20.9431
116131818	-7.241	19.1199	5.3305	10.9062
116131820	4.8821	44.7138	-1.0802	-13.1812
116162174	4.6713	-30.9649	-0.0192	9.8034
116171363	-24.4615	-174.762	0.8803	-5.5633
116171364	-0.4875	-152.392	2.544	-20.7525
116171365	27.8598	-44.304	1.445	45.4179
116177715	16.5988	87.3633	-0.6126	-9.1618
116178164	1.5967	25.8092	1.9339	-28.1265
116185099	-11.4079	96.8202	2.8064	30.106
116185100	-7.8105	-157.497	2.747	-19.5057
116185118	-17.6562	-93.3793	-3.1516	-65.1595
116185287	-8.8764	48.4834	1.2172	61.8617
116185288	1.7322	-14.152	1.8936	-10.9923
116185764	-2.0707	-106.268	1.853	-19.1038
116185954	-9.8372	256.578	1.0762	47.0278
116186286	-19.8402	366.408	-0.6652	131.851
116186290	-20.9496	179.176	-2.772	35.2807
116187380	-0.7951	-21.4901	-8.7024	5.0157
116193574	-3.6563	-80.8576	-3.4274	2.0647
116194615	1.2679	69.078	6.9798	-40.7003
116195575	-12.0548	-70.8527	13.1209	-40.9313
116212838	-6.6842	6.7133	1.1461	-29.1067
116228187	-17.0129	-20.2944	5.9046	-23.8026
116228192	-6.7403	-200.879	-3.121	-81.3489
116248345	1.8481	25.8727	2.1471	37.5019
116270196	-9.1366	171.065	1.1165	35.4653
116284641	5.0265	-45.7343	-1.8948	-33.7892
116284643	-6.9598	122.228	-0.9895	50.8909
116296104	-13.7282	-22.6688	2.3702	-38.2425
116327437	-7.0516	65.8685	1.7363	#N/A
116355426	-1.0843	13.6734	-2.3853	-6.9855
116392499	10.157	-20.1188	-5.0473	3.0946
116394379	2.4638	-171.429	0.623	-26.3444
116407940	6.4404	-214.737	2.5588	-53.446
116432482	-4.3916	-44.2412	-9.5417	18.6841
116432504	16.506	-17.2316	2.3755	-34.7451
116432581	29.6803	7.7395	3.1094	-68.1006
116449543	-10.6923	402.744	-1.9319	133.611
116449805	3.568	110.839	-1.6632	31.3158
116456928	-8.7969	-69.0308	0.8587	-35.0664
116457010	-12.6888	-73.1178	1.7161	-1.7261
116474497	-15.7476	-253.397	-1.5692	-45.888
116527568	10.651	-237.929	#N/A	5.7159
116527592	-3.0453	-110.878	-4.0535	-10.5646
116552124	-1.9617	-220.532	-1.999	-49.4419
116552946	-13.1683	51.0894	0.0624	42.0841
116564695	14.6985	176.321	4.1	67.2801
116566217	-18.9682	170.685	5.5689	-3.8188
116579039	-1.144	-48.0349	1.6403	-42.7786
116579041	7.0583	103.081	#N/A	45.4579
116588912	1.3517	152.458	-4.1773	0.4066
116589554	0.5049	-2.2132	0.4265	19.5473
116635445	17.6003	-244.728	3.6853	-92.6534
116637443	-4.2378	-77.2015	3.3069	-35.7481
116646393	-7.0413	-66.7267	-0.5642	6.1241
116650051	-15.441	-223.769	-57.7171	-138.729
116660210	-0.9016	-75.558	3.2866	-56.2794
116660394	-5.8036	-127.42	3.5942	-94.8308
116670161	3.4191	61.3973	-1.1525	-1.972
116686627	1.1512	-59.2726	-0.1225	28.9975
116698064	1.8372	-43.1677	0.6615	-4.9656
116698209	15.1791	-59.2368	3.8819	-20.184
116698616	-4.2399	135.013	2.0266	5.5865
116700240	10.8894	114.263	1.056	50.5144
116701066	6.5804	99.582	0.9909	-20.893
116701067	-16.788	18.5508	1.6903	-11.0088
116718511	-21.7175	-154.315	-1.1899	-82.5708
116724374	-17.4912	172.774	2.4653	63.1864
116725104	-0.4383	-150.451	2.8094	-68.0497
116727248	17.6674	170.411	-1.3181	59.4842
116727582	-5.5385	-167.19	-1.559	14.5506
116727583	-9.2781	-272.522	1.2062	-62.9599
116738615	-9.6332	1.0881	-1.3583	-35.9229
116738810	22.8606	-149.911	5.6858	-91.8109
116741593	-12.67	-359.953	1.3289	-149.371
116752692	-18.4	126.849	-3.8354	79.0767
116774949	-2.6966	141.497	0.0604	5.5456
116775034	-7.3789	90.0675	-2.5115	51.4097
116800799	-15.3919	55.7531	-4.6434	-9.236
116809853	-6.1971	-148.83	0.3976	-50.5717
116814816	7.3543	57.1489	-4.4704	23.1619
116814938	-21.0607	270.582	0.8245	85.8484
116815030	-22.1421	-178.368	0.1568	-93.5892
116815032	-33.2386	-59.3978	1.4055	-60.6417
116842005	-15.4834	40.0197	-12.4685	-22.0617
116843797	-29.2215	96.7057	-9.1144	-22.4529
116870814	-5.7435	-181.685	-0.665	-32.4901
116883368	-0.6537	28.1421	1.2713	2.4141
116887859	-27.3345	-51.0751	-0.3327	-4.4326
116908863	-5.4536	10.7851	0.9412	3.2107
116908865	-7.1161	94.6134	0.2525	-24.1755
116909025	-9.0737	217.115	0.1189	76.7108
116909029	-3.4408	133.27	-1.023	70.7395
116909030	0.2394	132.714	-1.1443	28.3718
116921919	-11.2897	269.09	-4.562	17.9155
116950059	6.0428	246.202	1.3628	39.5536
116957731	-16.9284	84.4788	-0.3751	-9.8209
116965833	14.7994	-54.85	1.1061	-28.9676
116965841	-8.5384	-20.1171	-2.9138	20.2738
116965843	5.1314	-95.831	0.9411	-31.8964
116969746	-2.2106	-53.5215	-1.1538	-18.9756
116980066	0.9868	-26.778	-3.9144	-18.9365
117001406	7.4056	276.721	-2.3943	36.5762
117055342	-48.9912	-130.639	-6.357	-64.0981
117070064	-2.6583	110.814	-5.5605	-3.1413
117079451	-6.3042	50.4457	-1.1343	7.1621
117094795	-7.3221	38.6388	2.5958	45.5795
117107955	-2.3123	65.4059	0.9361	54.9019
117125586	-8.4269	-83.2385	4.1954	-0.5561
117138419	0.2231	54.4095	0.5988	50.878
117138421	8.7237	24.8895	2.9599	18.133
117152790	-3.4642	71.7334	3.5484	65.4623
117192114	6.7242	180.527	-1.9273	5.5096
117197736	-10.2017	-19.8488	-3.7403	4.8568
117197798	-12.1066	74.2504	0.3924	97.7719
117197800	-3.3113	-103.944	0.7929	-18.6993
117226925	20.7259	-28.6467	4.182	-5.4224
117343028	-15.4159	72.5213	-7.4003	49.4958
117409718	-3.4342	-16.4656	-4.4848	49.707
117409720	-27.0905	-81.6923	-1.1344	32.8553
117409812	-27.1901	-54.7513	0.5139	46.7753
117465762	7.5408	-7.1723	1.9912	7.6703
117494768	-15.4769	76.0521	-0.6132	17.0709
117494770	-18.8816	-12.8145	0.9215	35.5109
117494922	-10.3963	-42.9794	25.4217	3.1578
117494925	-12.0868	-86.3857	-0.2565	12.935
117575952	-12.0267	-27.2531	1.6085	19.397
117575955	-9.3098	-303.683	-0.1159	-154.966
117672020	0.7046	-29.0837	12.9544	-43.5711
