# Supplementary material for: Accuracy of Predicted Genomic Breeding Values in Purebred and Crossbred Pigs
Source: G3 (Bethesda). 2015 May 26;5(8):1575–83. doi: 10.1534/g3.115.018119 (PMC4528314; doi:10.1534/g3.115.018119)
Supplement: Supporting Information [file supp_g3.115.018119_FileS2.xls]

## Sheet: F1_afi_dEBV
PIG_ID	dEBV_AFI	dEBV_LBW	dEBV_NTB	dEBV_LVR
102858143	-0.5103	-112.024	-0.0295	22.1829
102860193	15.9306	42.083	-0.2913	18.7755
102860258	8.4339	-67.3987	1.3035	-43.2646
102860282	-3.9905	-10.7033	2.9856	-32.4606
102916628	2.1717	102.108	-2.9772	42.5669
103082054	40.5813	-26.93	1.5742	-35.467
103082057	34.6289	-69.5949	-1.0701	-64.4769
103082059	10.0602	-97.9721	0.2635	-22.1821
103082075	9.5041	116.465	1.1955	65.5848
103082395	13.031	-159.474	0.067	-20.6092
103082402	16.3254	64.0424	0.7494	23.0804
103082425	13.0715	28.3854	0.7322	33.4919
103231547	-12.9276	-76.2118	-2.2219	-6.1711
103231550	-13.8883	-72.8336	-3.4474	-52.3925
103285837	9.1605	199.634	1.0308	9.0743
103285890	-20.2654	97.5211	-1.4773	-9.3459
103285891	-14.4283	203.588	-4.3527	27.9886
103285892	-17.9043	163.138	-1.6137	79.7463
103286103	31.216	-67.1956	3.0618	17.7908
103351532	3.6664	32.3823	0.2946	-40.4533
103430412	-18.6791	14.5876	4.2552	14.6565
103599608	30.1788	-135.028	-0.0785	-29.3932
103599612	8.41	-49.5804	-0.8615	-17.3255
103663489	38.2986	99.4163	0.0342	71.5432
103663640	38.4192	-73.9403	0.3152	49.6884
103898260	-0.6026	-134.065	-0.7771	-31.0241
103898363	-3.143	196.979	-2.149	56.0141
104064798	39.0336	-13.1476	3.7475	9.4008
104064799	34.5587	10.2358	-2.8795	10.2794
104064821	33.2665	-31.3706	1.7823	-0.2707
104207737	23.8342	-128.581	1.9384	-22.9355
104261342	24.8924	-129.15	-1.2431	-59.1251
104261684	-10.0051	191.775	-1.0442	4.1386
105311416	0.3441	175.84	-0.0291	22.5796
105311421	1.0457	7.111	0.0144	-21.0286
105311424	5.2519	-21.9641	-2.1671	-65.3141
105311493	-5.3803	5.1116	-1.9825	18.3006
106931999	1.8544	-82.0253	-0.0326	-14.9687
107001408	20.0374	-86.9168	2.0189	-46.8863
107001409	28.8152	264.765	-1.0125	66.8075
107001442	21.1104	243.149	-2.1545	-3.4994
107001444	18.4754	-0.1172	0.9474	50.4142
107001446	13.92	44.0749	-2.3389	3.3225
107001447	26.4883	111.056	-1.5082	76.044
107001463	52.7215	105.827	0.4888	14.6616
107001465	13.6829	-5.712	-0.8308	-12.6734
107001473	15.8282	182.864	0.1388	61.5457
107120616	-1.0233	-9.3014	1.5827	-4.6417
107120618	-2.867	74.4958	4.0774	6.1523
107120638	11.542	-58.932	3.6264	-22.8166
107120743	-11.1047	-15.3123	1.1334	-5.7571
107120744	62.0831	-156.827	-1.5702	-76.6451
107120745	-4.481	-12.5169	2.0206	-31.0583
107120755	7.7028	123.754	0.5928	29.5708
107120806	30.389	-191.494	0.9656	-41.6826
107120821	-6.1967	6.442	0.1942	32.6455
107120822	-12.3036	3.7982	-0.3704	41.7289
107120830	0.8235	#N/A	#N/A	#N/A
107120831	-12.6519	#N/A	#N/A	#N/A
107120832	-4.0211	-19.7509	2.4038	-44.5804
107120838	-5.7524	37.3159	0.9343	-15.6615
107223555	7.8828	-27.8857	-0.6245	-36.0479
107223556	8.6454	-111.662	1.9055	-65.7945
107223557	-20.445	47.7241	-1.1981	-0.3549
107223583	-22.7882	-48.8356	-4.1116	-34.0114
107353129	53.9262	-175.442	2.2273	-55.3014
107353150	35.0423	291.12	1.2656	84.5997
107353155	13.3633	133.643	-3.395	59.6677
107353204	12.6174	223.681	-1.7266	-16.5804
107353207	9.3145	162.301	-3.2688	11.0412
107387200	4.9559	-244.096	0.1052	-44.2366
107387224	50.0736	-47.882	0.0804	34.1152
107510956	-39.1539	154.913	0.1361	-15.3813
107510958	-43.9217	59.9797	0.5917	-55.6949
107510995	-37.1341	142.424	2.2768	27.2405
107612870	-9.0999	67.0895	1.9278	65.4483
107612878	-1.7109	116.831	3.2445	29.6987
107612991	-29.572	-315.506	1.4595	-55.736
107616350	-0.5828	-172.461	1.142	-81.6317
107616351	-13.2141	-28.3878	0.7455	15.882
107616502	-42.4168	-63.1979	0.4517	14.3093
107690310	6.0993	96.5444	-0.4492	51.5101
107690324	0.893	273.366	1.7119	74.5562
107697486	-25.8671	241.238	-0.2016	33.9526
107697487	-11.1969	124.293	0.9692	-6.4501
107697788	-8.5079	-0.0076	-1.2223	47.0289
107697790	42.8737	-104.315	0.2388	-5.6248
107697791	4.9577	-21.2461	-0.0179	2.3278
107697800	7.8327	-29.1793	0.0032	-38.1685
107697801	26.7897	109.391	-1.8012	21.1491
107697802	6.9645	76.4606	-0.5194	57.1704
107697804	38.7706	33.8133	0.6809	25.3642
107697818	40.991	184.855	1.0663	41.3235
107697875	34.218	-131.898	0.7764	35.367
107698085	-15.845	-31.8025	1.9545	-37.8217
107698086	6.6196	77.1868	0.3998	-12.4954
107698087	10.901	-28.8418	0.1682	-4.5014
107698107	8.9531	56.9388	-0.258	-11.6563
107698108	10.283	184.771	-0.3511	86.1097
107698155	-28.0479	32.3263	-1.9698	-14.4868
107698156	6.0611	14.8634	0.5928	-22.6605
107698157	11.315	-24.6588	-1.8444	53.9971
107698158	7.2453	18.083	-1.2223	-2.515
107749990	-18.8368	44.1325	3.0103	51.5867
107749991	12.991	116.287	-0.1192	71.0183
107749994	6.5072	61.4763	2.8893	37.7339
107750005	-11.7127	-27.919	3.4418	20.447
107750006	-27.8786	97.9048	-0.3839	55.4532
107750010	-19.4486	-59.3578	-0.1982	11.2063
107920653	-0.2268	168.856	-0.2982	15.853
107920738	-43.077	166.247	3.291	-7.6425
107920740	-44.3931	33.6854	1.626	8.7037
107967818	31.8001	-77.7002	1.1353	-64.4574
107967828	26.4617	132.76	1.5619	14.0902
108066572	-1.5186	-22.3879	-0.6454	-36.797
108066573	-20.016	-89.3481	5.0236	-9.6343
108066743	-25.1922	3.2406	-0.7423	56.3674
108607553	-7.9114	121.658	-0.6788	-8.3629
108607712	-16.801	-77.956	-2.5777	-40.2437
108607714	11.9818	-2.3234	0.9282	32.1292
108608166	-13.5917	-154.768	-0.6656	-60.69
108608174	-12.585	4.862	-1.9848	0.9769
108608679	-13.9982	-63.5932	0.9816	8.8046
108608681	-17.8765	-175.148	0.1869	-62.5705
108608682	-17.9489	-48.0653	-0.1034	-19.8718
109939643	9.031	-201.453	#N/A	#N/A
109939644	12.6538	146.434	2.562	77.8024
109939645	8.5055	-153.818	-3.1472	-39.2486
109939646	14.6118	-89.6493	1.8482	-12.0839
109939648	14.4791	-91.4015	1.3937	-23.5479
109939649	14.3658	-116.489	1.0759	-25.4372
109939660	12.1619	-236.712	0.965	-65.5218
109939661	13.2933	41.9805	0.7138	33.1284
109939663	11.2087	0.8158	-1.261	-47.0432
109939664	13.7333	-104.325	2.7489	-26.877
109939666	9.0926	79.6364	-0.7291	29.4908
110173816	6.1127	55.5269	1.4952	10.3482
110173817	-12.744	-113.24	4.4356	-68.013
110173976	10.5461	-140.031	0.7931	-39.8374
110173978	8.335	-239.643	#N/A	-61.3575
110348762	-2.2626	117.703	-3.1242	53.027
110348805	3.6199	-21.0963	-0.3331	35.4142
110538103	12.8813	-95.6023	1.7924	-5.6872
110538104	13.7087	68.7478	4.0254	57.8311
110538105	7.7105	29.6802	0.5563	-4.1745
110538114	-14.5806	-65.8799	-0.6344	-53.7438
110538115	8.5357	131.344	1.5376	2.8499
110560054	-11.6243	155.22	0.4385	70.0053
110560711	-1.7045	-46.1193	1.3658	13.1876
110560712	-0.0243	25.3614	-0.0654	-8.0769
110560713	3.7723	26.6976	0.41	25.3448
110595189	-26.6347	243.356	5.4529	157.387
110595351	1.5283	-8.7326	0.0018	-39.8235
110595355	5.2231	-36.2741	1.463	19.7032
110686958	-12.0831	279.735	2.9264	85.6195
110686964	-7.1087	92.4259	0.3616	44.2553
110687118	-7.4535	-157.22	-0.312	31.7279
110687741	6.3424	34.2904	2.6714	33.2264
110687742	20.0605	#N/A	#N/A	#N/A
110706988	13.708	-191.395	1.4407	-50.2538
110708993	-17.8671	62.3601	1.3021	35.9931
110731347	9.994	-131.416	1.5415	-28.9134
110731352	21.8093	-32.6801	-0.9898	-8.7759
110731354	15.3543	-150.343	-1.0517	-50.3336
110764116	-3.8974	-76.5785	2.0431	-28.5684
110764117	-3.3648	-43.4291	1.336	3.3295
110764118	-1.891	84.3396	1.3541	78.1858
110764795	16.2652	-42.7812	-1.3333	-43.5977
110821521	17.6692	133.336	0.9368	32.3289
110821624	-11.2362	150.429	1.0871	33.7122
110821923	20.2876	58.9436	4.5973	-2.5804
110891125	2.5608	24.4445	2.3283	-12.6689
110891128	-0.0424	1.4593	4.5052	3.0913
110891180	0.0491	113.528	3.7994	18.1493
110925247	-4.1949	66.0153	2.6578	54.1373
110962395	10.8906	79.924	3.8546	4.2694
111003305	3.6472	-125.157	0.7804	-11.923
111251289	24.7086	-13.3451	2.0551	10.6385
111251291	3.4971	-65.3933	1.8753	-0.0597
111263307	-10.7796	106.264	1.7478	57.8939
111263308	-19.0587	26.1421	1.1795	30.5987
111263313	-14.6115	9.6763	0.9976	40.084
111305202	-3.9748	129.735	3.8144	64.7863
111305204	30.7305	32.1892	#N/A	115.179
111391099	5.3896	-84.2042	0.7301	-23.0652
111391103	9.915	-123.013	3.1894	-33.2814
111391109	2.5593	171.546	-0.2088	80.6891
111391410	4.1843	42.1127	2.1098	7.2991
111391412	2.7856	124.29	-1.8711	57.3103
111787263	21.3547	271.674	#N/A	196.879
111787264	15.925	-38.746	1.9246	-25.9448
111835305	1.3546	-46.7958	0.1377	-1.0117
111905765	8.1996	-102.792	-0.2945	-62.3501
111905769	12.1156	-114.351	-0.0156	-47.5676
112070088	32.8411	-68.7963	1.7762	2.8697
112070090	38.2468	-73.567	2.7466	-19.9249
112070326	29.8508	20.2676	4.6229	6.7377
112074574	27.9839	139.401	2.4624	81.5054
112081647	17.317	-0.9365	0.7772	2.4888
112081649	14.7845	90.5344	0.2543	62.3886
112108493	2.5835	93.7439	0.2943	61.2255
112108967	18.3259	40.5978	4.226	-14.2564
112162230	7.2458	177.54	0.9787	37.8501
112162234	7.9438	166.758	0.602	-9.4784
112258761	-10.7756	-20.6958	-1.3617	-25.9532
112258762	31.6193	-171.547	1.8483	-59.6076
112258797	-6.0585	-18.5165	1.304	-34.0409
112258799	17.896	-72.4421	1.565	-46.2051
112258844	10.2794	-60.291	1.2064	-28.969
112258845	5.0275	-20.9648	2.0691	-43.5529
112282487	-8.0837	-66.1769	2.4283	-0.1277
112282492	-7.3968	-40.2554	1.236	14.9996
112282611	4.1976	-34.6895	0.9599	36.5532
112324285	-3.7055	34.3362	2.4605	-4.7484
112324287	5.1513	135.918	5.1456	76.022
112363015	17.4076	-63.7577	-0.7924	-40.0288
112363100	2.6813	-143.059	-0.5819	-47.0886
112363101	-9.3294	-16.1458	0.1491	-26.5136
112363127	11.687	-19.9577	-1.6548	7.0773
112363129	-13.1382	29.6326	-1.025	33.755
112363198	-11.7605	4.5924	1.352	47.4344
112363199	8.6258	-74.5141	1.4962	-9.8949
112363248	-16.9483	-66.7697	0.366	-63.3608
112376092	-19.3699	-57.237	3.0656	17.1559
112422979	-8.6142	-56.7388	1.6513	54.2766
112422980	12.0808	137.942	0.6985	70.1897
112442621	-14.5817	#N/A	#N/A	#N/A
112442622	48.465	-43.2821	-4.5655	-77.6048
112442624	14.9937	-102.686	-0.1701	-46.4745
112632144	39.201	156.964	1.6432	61.0379
112632236	-26.529	-47.5839	0.2959	-23.4317
112787949	12.6546	99.7459	-0.2127	25.6255
112787975	9.1653	-109.483	0.512	-45.5541
112791368	5.8043	-36.9371	1.6518	-24.2486
112866671	10.023	-28.8292	-0.4244	4.0791
112866677	7.1655	75.7717	3.2883	18.9881
112866679	-1.2746	#N/A	#N/A	#N/A
112961442	0.867	-84.9898	0.9383	-46.7372
112961496	-7.9905	140.629	-0.0271	19.2309
112961497	-9.7694	-116.769	0.4357	-11.8841
112961513	16.6715	-289.108	-21.7405	-114.471
113166703	7.8537	-197.124	0.3958	-48.7758
113166704	49.9541	-116.578	0.1817	-22.7112
113166761	0.6014	-4.8694	-0.1371	-41.0185
113166767	2.6828	-108.638	0.1046	-22.1654
113166840	6.8108	-153.838	1.6426	-45.8944
113166842	2.2343	-157.738	0.2059	-52.5709
113166851	17.4987	-112.322	0.6421	-42.3029
113166852	24.2143	-115.326	1.4006	-32.223
113166853	18.8571	-12.5404	0.7	14.4469
113167227	-25.3584	173.431	0.0928	27.424
113346614	-2.2442	4.5325	-1.1049	-18.4601
113346623	2.6762	-33.3396	-0.747	36.6629
113346627	-5.5861	23.6464	-0.3821	24.4183
113346628	22.535	7.8552	0.98	18.2459
113347092	-13.4699	-130.991	0.5114	-114.331
113506739	6.0012	32.223	1.5962	63.731
113507030	-22.9944	122.707	2.6639	22.8772
113507037	-23.0377	47.5457	5.813	36.8773
113507047	8.4766	-97.0951	2.3222	-27.837
113543718	5.6392	36.2454	3.3668	23.4279
113543720	-20.7938	-110.376	1.0738	-14.1631
113543721	-31.903	14.9558	-0.7082	9.7451
113543984	12.5302	16.3325	3.6677	28.6093
113544281	-1.1884	83.1811	-3.8142	115.1
113940482	-1.6865	69.7519	3.5205	21.8397
113940489	26.384	59.6664	-1.1712	49.0432
113940575	1.6629	102.166	2.9922	-5.8669
113940744	1.8915	-73.6696	5.2988	-27.4794
113940760	-3.93	194.799	1.599	49.594
113940761	0.9555	136.484	3.5038	-5.7092
114022736	2.5079	59.3866	2.2295	-17.0533
114022781	-11.7339	-158.813	1.2889	-47.2084
114138284	-7.1075	-90.2175	3.8713	-30.6063
114138289	10.5934	-16.879	0.137	-5.8734
114138290	9.8281	56.3653	-1.6409	-25.0424
114138291	16.7367	56.5153	#N/A	47.2251
114138295	-11.3466	86.7101	-0.6021	53.7323
114138340	11.2868	-14.8118	3.034	-23.003
114138342	14.6636	-79.8283	-0.6864	-17.5361
114544543	-2.088	-106.62	-0.4429	-27.6346
114544544	-3.2353	-107.705	3.0253	2.9036
114544547	-4.8046	1.4824	-2.4329	43.3702
114544571	-4.6334	-12.9092	-0.5314	-30.0738
114844184	-0.6931	-138.937	0.0966	-75.6658
114844188	-4.3077	-144.629	0.5503	-36.881
114844208	0.7836	-275.536	0.1835	-58.5609
114844214	-2.2274	-12.1682	0.6425	-14.6142
114844232	-3.9382	-73.1725	0.2702	15.39
114939768	3.4766	-178.308	1.4139	-34.828
114939773	-6.2369	-2.5958	-1.2513	15.9962
