# Supplementary material for: Accuracy of Predicted Genomic Breeding Values in Purebred and Crossbred Pigs
Source: G3 (Bethesda). 2015 May 26;5(8):1575–83. doi: 10.1534/g3.115.018119 (PMC4528314; doi:10.1534/g3.115.018119)
Supplement: Supporting Information [file supp_g3.115.018119_FileS3.xls]

## Sheet: LW_afi_dEBV
PIG_ID	dEBV_AFI	dEBV_LBW	dEBV_NTB	dEBV_LVR
103087791	9.5621	#N/A	#N/A	#N/A
103218652	35.5055	11.6168	-0.1728	-10.561
103235171	0.6976	-196.244	-0.6519	-2.0474
103252566	-6.2601	14.3115	0.407	-14.0404
103449806	-12.4592	-116.481	-0.1917	-24.4414
103449910	1.2224	14.6869	0.1651	44.5689
103556859	6.52	-2.3216	0.112	-6.8261
103567646	-39.6082	199.654	0.1202	-0.6592
103660884	-11.1676	98.1337	2.2035	-10.2576
103660973	10.9159	-125.237	1.9205	-49.6759
103717384	33.8833	73.2135	2.4133	-3.3043
103727839	-7.6492	-58.7054	1.3547	-35.8567
103777754	-15.0001	8.27	0.0064	-4.8918
103822042	11.4278	156.36	-1.2803	5.3658
103935105	7.6777	-20.0607	0.8906	-8.1085
103971545	51.1165	-18.8975	0.5268	-24.8094
103991099	8.8004	-138.03	0.807	-50.43
104037187	-6.0471	89.6482	-0.7751	13.6212
104070668	3.3156	149.661	-0.5416	-29.5543
104175133	-3.393	-129.182	-0.3142	-6.2953
104202297	-5.7365	-8.9815	0.4484	9.7338
104207073	-5.524	170.386	0.1593	4.5038
104207126	12.8738	-33.9013	1.5594	-43.1496
104207438	-0.3946	174.905	0.028	21.0214
104217997	-10.2876	-3.167	-1.2864	-28.5121
104299299	-27.3874	153.873	1.5399	0.8239
104299785	2.8296	-169.042	2.5566	-13.8678
104362940	2.6407	-156.651	-0.1048	-20.0813
104369859	-13.5228	-76.6655	1.8455	42.0874
104374470	-8.4925	-70.6019	-0.5628	11.6571
104390960	-14.6337	-176.795	-1.0846	-76.788
104399976	-3.6157	-88.623	0.1566	-37.7199
104431646	-9.7804	8.9197	2.074	-10.0545
104431648	-0.4968	-42.7107	0.3875	-10.8657
104539691	1.0293	44.4491	-0.3904	27.8087
104539693	-1.684	22.3925	0.5349	-32.1471
104540998	46.8935	-132.809	1.9725	-29.1006
104564762	32.9474	82.0911	0.7685	-52.1543
104573980	5.5352	85.4137	0.1021	59.8923
104610007	22.7649	-165.207	1.8876	-19.465
104654084	9.0668	152.373	-1.2678	44.3309
104654125	-11.8628	-115.609	-0.0767	16.3937
104657059	17.1325	-19.5473	-2.266	-19.0129
104665181	26.2242	29.8637	0.6958	-19.3486
104669765	19.3265	-82.634	-0.0201	-7.2916
104717048	-54.7479	-2.1228	-1.3112	9.2481
104730211	4.5601	15.5435	-0.0595	-23.5678
104737052	-13.7145	-16.273	1.4478	-45.6216
104763024	-3.6581	41.7996	-1.2076	6.4865
104811738	-23.9089	-248.852	-1.0224	-69.6474
104852214	-6.4521	53.7978	2.0919	-0.2715
104883608	7.456	-229.451	1.1376	-89.6022
104883989	-2.2168	-8.0009	1.4538	1.2988
104884343	6.3544	115.879	-0.3703	27.6966
104895323	8.4006	-225.615	2.4333	-96.9292
104905986	-4.6837	-86.9049	0.1138	-27.7831
104934054	25.2918	-54.2625	0.7839	4.86
104934083	-4.4219	14.4173	0.9067	21.2828
104948428	57.3941	-105.63	0.4175	-30.8783
104957947	-12.0052	-38.2248	2.2073	-44.4751
105008217	-7.0622	27.6221	0.322	-57.0646
105019111	-1.7617	#N/A	#N/A	#N/A
105031552	-3.3962	7.6218	-1.8702	-14.8115
105031554	-5.5126	3.8999	-1.0713	-0.5678
105049118	16.6411	53.8228	0.3092	15.5175
105049263	-7.0213	-82.7042	-0.0186	-35.4531
105065724	-17.6587	6.8966	0.0475	-23.0636
105069009	6.2475	17.4662	2.1552	25.1654
105069052	39.4824	-11.4347	1.1093	-10.9814
105069250	-38.4	45.6351	-1.6844	-5.892
105069403	25.3757	-78.1695	0.2082	12.3847
105069623	22.7793	4.5609	1.2917	-13.0229
105070501	-48.9901	-198.798	0.9495	-65.5884
105089473	-18.4382	111.194	-1.33	-8.0037
105089873	18.5927	-164.89	0.3837	-30.0284
105141507	2.4885	-85.5255	2.6057	-20.319
105149964	-29.8026	-207.423	0.4873	-33.1976
105151528	5.8769	-115.272	-1.4108	-12.9123
105153080	0.7831	-23.5402	0.4391	36.5352
105160481	-4.6646	-99.8748	2.3709	-40.9919
105160619	4.4517	-151.711	-0.2858	-29.8604
105237346	10.3606	14.836	-1.5583	40.8562
105260018	1.5633	-82.0952	-0.1585	-12.808
105262890	-10.0504	76.1444	0.6015	14.7698
105294756	-18.3825	9.7532	-2.2265	7.8222
105299234	9.5388	0.207	1.6017	-6.1738
105299237	8.1183	-194.405	0.9472	-29.5146
105320472	0.1748	-112.078	0.9877	-49.622
105320533	13.181	-28.7405	0.1969	-20.2746
105364993	11.2357	73.9538	0.1529	-23.3949
105369589	8.6693	-130.585	-0.1019	-75.9908
105369590	-1.1778	-193.066	-0.2107	-77.6736
105369994	2.9675	-176.996	0.0224	-51.4057
105369995	-7.4139	-249.383	1.0787	-92.9343
105369997	-5.7937	-50.4252	0.5267	-33.4503
105369999	7.2658	-125.853	2.302	-61.2381
105374291	9.1331	-19.7332	-0.3858	17.4274
105379424	-7.6658	21.1729	-1.8474	-3.6716
105379425	6.8105	-61.3304	0.6618	-36.6612
105382532	14.2529	71.6332	0.1723	29.4095
105397813	-13.3298	-185.167	0.4116	-80.9931
105398192	16.7756	-71.1443	-0.9743	-26.3627
105398197	-34.0801	-86.1271	1.1346	-37.3968
105398552	-55.7293	33.2707	-1.8504	11.9688
105398584	-42.2161	114.013	-0.8817	22.2662
105416892	-17.9003	-59.8168	0.0644	-29.1544
105417703	-16.7965	-74.2271	0.631	-15.267
105417730	-9.4714	-126.352	0.8251	-14.2245
105447141	-10.4977	-235.761	0.0092	-96.5452
105447168	14.8674	187.073	-0.9455	12.7985
105467554	2.3247	-38.3174	1.6214	2.6395
105487853	10.0918	-37.1687	-0.105	-23.5519
105507985	4.7321	-5.2363	-0.6158	-20.532
105508297	-3.6595	-160.174	-0.4469	-50.5357
105508585	-16.7759	0.9728	0.0562	-0.8973
105563602	14.5639	-17.0627	0.2917	-22.3623
105563603	-4.2783	-91.5213	-0.4603	-47.1522
105563604	34.4327	-147.299	0.05	-27.2718
105563644	-16.6079	-55.015	0.965	-57.7189
105589269	-5.427	78.3614	1.2614	14.8782
105627157	2.8398	16.2539	0.3363	-8.0125
105687527	-2.0801	27.1296	0.8224	-5.9098
105687714	28.8981	-55.1551	1.4874	-15.5764
105688059	-9.7264	-56.4195	1.4436	-30.3451
105710104	-5.8341	-195.042	1.2382	-59.7702
105714497	-9.6796	-178.85	2.0511	-52.5956
105716537	-3.457	-79.477	0.9728	-13.0999
105729737	-23.9405	-151.977	-0.21	-49.2295
105734839	58.1846	54.7928	-0.3293	17.8857
105746119	-4.9144	79.0773	-1.0536	41.4626
105767492	6.4383	-84.3907	1.9313	3.3121
105820568	-2.9119	65.4023	0.7201	-4.3377
105839200	5.2228	157.529	1.6264	-7.8057
105839446	-5.3215	224.031	0.8509	22.0034
105839796	8.4504	-64.5638	-0.8585	-37.4262
105840201	11.4782	90.1865	-0.37	16.8666
105857304	-37.6248	-46.0988	-1.0307	-54.1486
105871486	46.7451	-25.6655	1.9815	-2.49
105883737	-20.3949	-12.0734	2.9205	-32.836
105894327	-1.3557	100.444	1.373	24.9457
105899486	-7.671	0.9347	1.2564	0.952
105942571	-1.4569	17.6706	-0.0401	-19.8737
105949000	-6.2384	-109.087	1.3286	0.6234
105962360	-1.5962	-0.9783	1.1196	-0.4184
105962368	-16.6749	16.9199	0.4428	71.7965
105987710	1.8833	81.1217	1.7126	27.4886
105990543	-2.772	11.7259	2.0912	-33.6365
105993454	-12.9883	-123.27	0.9974	2.4894
106011297	11.6016	81.3008	2.3842	9.9626
106011391	19.4592	-108.709	2.2812	-9.6359
106011627	6.4516	-72.729	1.3481	11.0761
106642419	-2.7694	-15.6531	1.767	-24.8173
106665600	-4.7605	104.345	-0.3815	19.4579
106665750	-9.2816	-133.406	0.9695	-57.1531
106695772	-4.4493	-163.797	-0.0639	-61.0871
106696202	-37.8854	-61.4515	-1.0947	8.6008
106697591	-0.0084	-9.1581	1.5593	-5.6053
106697592	16.3173	-146.958	1.4724	-21.6093
106722169	9.295	-61.9772	-0.7965	-14.2484
106733017	-8.473	-119.29	2.8506	-52.8383
106745634	8.9651	27.1436	-0.1608	19.6248
106750957	20.5412	22.8452	2.2507	-9.5875
106754227	-3.6867	-141.925	1.4136	-36.7615
106764801	6.636	-36.7819	0.5048	-0.6394
106765367	-20.2734	322.021	-0.6944	89.72
106766383	0.6986	-16.4146	0.7563	27.4636
106773919	-16.6582	-47.2965	0.3108	-39.3939
106777046	-13.187	85.9613	0.7436	9.9498
106805737	-70.7743	-147.066	-0.1033	-84.1599
106805739	-15.3545	-44.9932	-0.5072	-54.3269
106806204	14.4198	-40.3273	3.0238	-43.1371
106810813	-2.8709	-31.3607	-0.5546	1.2523
106827070	-24.2178	-66.9947	1.4286	-33.7474
106830486	-41.0809	1.6277	-1.2504	-13.604
106850810	2.8562	-122.817	-0.2632	-30.7863
106850982	-27.6914	35.9397	-1.1145	-1.6284
106851164	-7.4136	-3.5148	-0.303	44.3719
106851444	-0.5548	59.6722	-0.8428	-2.4858
106851728	-5.1315	-3.9395	1.1938	13.4262
106852063	-3.6313	6.6879	0.0243	11.1433
106857097	-16.9404	-108.404	0.4954	-13.3831
106882307	-6.1436	42.9262	0.6539	34.282
106882709	-38.074	-166.158	0.9115	-52.5151
106897106	9.2118	-140.009	1.8393	-39.9675
106905178	68.4891	-71.0906	0.5046	3.2244
106914969	3.5593	-77.7024	0.2394	-8.1491
106915788	13.3106	-43.1751	2.4613	-7.831
106916569	-8.9535	-5.5696	1.8523	-16.3475
106916672	40.0164	-73.6164	-0.2013	-16.4324
106928614	-8.1421	-75.2435	-0.4764	-18.8779
106942480	-16.3525	-6.1416	-0.6363	-25.752
106964636	4.684	-123.526	1.0947	-45.6507
106974630	17.51	-96.6754	1.8165	-38.2163
107022439	-6.26	-120.415	-0.4683	-25.9186
107024530	-20.1316	-56.5314	-2.2221	-28.7029
107041107	-21.3496	-56.3705	0.3407	-24.5754
107076639	-41.305	-96.2041	0.0549	-32.315
107077688	-7.2554	-8.3889	-0.8159	-49.4756
107128920	-11.815	-166.557	0.4759	-21.9238
107133785	37.3956	-39.2085	0.0302	-23.8278
107155569	41.6639	-236.534	2.2391	-9.7893
107183631	3.6861	-19.0935	0.0506	-10.3023
107189117	4.1949	27.5647	-1.5957	12.7325
107189149	26.0097	-145.485	2.493	-44.215
107211024	8.7999	-223.522	0.7943	-59.1038
107211117	1.2925	-130.79	1.8489	0.1888
107211141	5.8158	-154.348	-0.7641	-34.6956
107272727	-21.4765	-94.2672	0.2415	-30.3813
107283748	-14.918	27.3298	0.5483	44.5436
107286914	-9.4696	166.724	0.0614	28.7493
107344928	13.0639	-89.501	0.6937	-14.4097
107398736	-8.088	-227.294	-0.1219	-86.5715
107398740	-2.4882	-10.0198	0.3137	3.6304
107447712	7.8049	-2.7354	3.0668	14.0458
107447955	-2.0118	-132.26	0.6119	-67.4758
107487875	20.9733	-69.1312	1.0408	-15.7156
107487960	-13.9009	-17.0085	0.1548	-18.5032
107510850	3.1923	#N/A	#N/A	#N/A
107510863	14.7035	-47.8766	0.1963	-54.2542
107511024	-8.9217	0.6045	2.8827	-47.5203
107547628	32.6762	-106.068	1.265	-60.9109
107595239	-34.8342	36.1761	-0.6935	12.4661
107617219	-0.9306	-54.497	1.3673	-20.2802
107617277	5.8071	-37.3215	0.1226	7.2711
107622157	-55.6562	-13.3634	-0.3775	-31.209
107628482	-13.1519	-172.134	1.2388	-33.9943
107628484	-8.1032	93.151	-0.6977	4.1468
107649832	-4.3132	-73.4174	0.8718	-25.4775
107649875	10.8198	-122.54	0.2869	-61.4087
107649878	-21.9602	-47.6131	1.6401	-52.71
107686894	5.1542	-76.4445	2.1582	-30.1848
107686896	16.1843	-8.3315	0.8038	-13.3004
107686898	-11.6543	66.0025	-0.7873	-35.9849
107687367	2.9601	196.144	-0.4694	46.1363
107688191	0.514	96.8186	1.1119	2.0826
107688325	0.7509	-147.579	0.32	-33.1236
107702445	37.1232	-147.439	-0.028	-24.9089
107702446	35.2518	52.793	-0.7551	20.1577
107702448	-4.1001	6.1269	0.7147	2.3814
107721840	-5.0588	16.6455	0.3901	-35.2698
107733447	-18.7496	#N/A	#N/A	#N/A
107735798	-5.7535	-19.4966	1.9139	-8.3929
107773925	-7.9023	#N/A	#N/A	#N/A
107773926	11.8265	-251.994	2.0764	-88.386
107773940	-6.3065	11.5622	-0.3347	-20.6446
107797094	-55.7735	-180.734	-1.325	-68.256
107846407	1.7698	-166.866	0.7247	-12.2685
107857961	-41.4077	-92.7908	0.6608	-11.6536
107858038	8.7533	-96.6993	1.7309	0.9829
107858041	15.1793	-98.7469	3.2719	-10.645
107858048	16.6688	-107.226	2.3795	7.7817
107858064	-19.2146	-87.5719	-0.0845	-5.9185
107862958	8.4845	-230.017	0.4394	-65.1243
107864372	2.0892	-27.4181	-1.2482	-14.4665
107864458	-13.147	-13.174	0.1065	-37.2684
107871573	4.7627	-34.3362	0.3559	15.2627
107871574	-1.4279	-17.0975	0.3798	30.3145
107894986	13.0109	17.879	0.8681	-39.7764
107895931	5.779	-227.884	0.4297	-46.7224
107895995	-1.7638	-67.9876	-1.3881	-15.6584
107895997	-11.9758	-19.8658	-0.9051	12.7946
107895998	-16.0778	-74.5352	-0.5104	-22.25
107915459	27.5962	-52.7712	0.5805	-19.2338
107922358	-1.0581	-114.984	0.9448	-32.5596
107922359	-16.33	-199.066	1.0971	-15.123
107922363	0.3577	-154.226	1.5381	-16.6645
107942491	-11.2563	-175.144	1.797	-66.0253
107943251	20.1255	87.0333	1.406	23.7296
107943283	5.8101	-81.4055	-0.455	-21.4907
107943702	-9.0175	-158.833	-1.1526	2.6476
107949929	11.8367	-77.3256	0.7504	-14.3811
107961557	-12.9458	-87.8377	1.4947	-28.9394
107962251	2.4966	-49.4845	1.0009	-41.2106
107976477	-1.2276	59.9655	-1.4446	-8.7738
107977857	3.2257	117.955	-2.3233	2.36
108002969	-9.2377	95.2767	0.9225	0.177
108002976	-24.8617	18.3398	1.6656	2.5534
108003374	-11.7157	-21.9011	0.159	-10.2909
108033647	28.359	9.3801	0.7307	-25.5101
108034436	-5.1215	-62.429	0.7749	-45.6984
108036754	9.7451	-46.8572	1.4552	-10.0751
108036755	-0.3215	-122.784	1.8237	-32.6869
108036756	-10.2372	-157.515	2.281	-48.8747
108036757	20.6179	-19.7955	2.4855	6.5228
108036761	11.3816	18.3637	0.5838	-2.303
108039492	-10.1467	213.835	0.0462	33.9556
108048502	-7.2229	-70.19	0.535	-20.0702
108048542	22.4627	-124.529	2.0903	-59.9032
108057440	12.4724	-138.548	1.4592	-49.6953
108057444	-3.2139	43.6858	0.748	-13.0261
108057773	-17.9663	174.088	0.0863	10.6083
108058011	-37.0293	-154.469	1.3282	-32.971
108058015	-4.6827	-232.381	0.5149	-62.678
108095777	-2.7446	-255.067	-0.6507	-69.6475
108095827	-9.0246	-208.359	0.9688	-41.2036
108095828	-7.5012	-195.917	1.6945	-10.7869
108095829	12.0776	-161.696	0.8867	23.5049
108095852	-6.9535	-132.119	1.5077	18.607
108095854	-19.294	-288.276	-0.2305	-18.1169
108111201	6.0766	-214.403	0.7502	-55.4861
108111202	6.2907	-37.1239	2.5088	21.2899
108111506	8.2341	-79.8622	2.1231	-48.8357
108118873	-12.6694	-266.776	-0.3072	-34.8719
108118874	-19.9317	66.5712	0.9057	50.8667
108118875	-24.1827	-75.596	-0.2888	-24.1796
108118881	-39.2974	-111.697	-0.5995	11.3356
108139970	-20.6	-132.473	0.3668	-7.1948
108140925	-10.4811	-1.4197	0.2865	6.6332
108142764	37.9295	-62.6005	2.5288	-31.0939
108144191	-0.147	-51.0131	-1.5181	20.2379
108147292	-5.0377	206.326	-2.4521	70.409
108147406	-4.5843	23.187	2.3638	-22.8949
108148647	24.6782	0.8495	-0.3675	-28.2188
108150640	9.4963	-33.3451	2.0044	-29.3582
108152234	7.8825	40.2013	-0.8224	17.3211
108153737	-4.0793	-23.162	4.0295	-31.5299
108155849	-9.7971	72.9672	-0.6921	22.3291
108155880	-13.4515	-56.5696	0.2853	-4.2849
108155882	-9.57	-78.7373	1.3536	-15.0816
108155883	4.5044	-219.888	0.8525	-50.4533
108156029	-11.3747	-14.2382	2.4868	-44.0142
108156030	-3.1677	39.4662	-0.9199	-33.8732
108159673	1.966	-44.6609	-0.3561	-2.8601
108159919	4.8878	#N/A	#N/A	#N/A
108159920	-3.5683	46.1755	0.1413	-33.2876
108182101	3.7819	-142.307	1.6415	-63.5164
108182103	9.7876	-144.113	2.1935	-44.5308
108196242	-3.9269	118.401	0.0808	-25.5241
108196244	-15.8457	108.434	1.2149	31.5788
108219153	4.956	145.045	2.6522	7.3746
108219154	7.0324	-44.9084	-0.037	-69.6089
108232120	-14.0693	1.703	3.4076	-27.2399
108232121	1.2435	73.8043	2.5487	5.7887
108232122	-15.2403	68.9538	2.7136	-14.0909
108238931	6.6227	-84.1523	1.4903	-49.4581
108239066	-10.9194	-165.662	-1.2167	-20.6323
108251004	1.2631	33.0063	-0.5261	-7.7976
108251166	17.4118	-61.4126	1.3531	-6.3807
108251655	-2.8992	-222.281	0.3328	-37.7579
108279575	-10.5575	-93.1439	-0.1942	2.2036
108280869	-6.5516	-121.071	1.414	-44.1087
108282093	4.7017	-7.6528	0.8004	-16.0971
108284750	-2.6984	#N/A	#N/A	#N/A
108285236	10.3626	-126.993	0.9985	-33.4951
108285314	14.8744	-168.146	1.0948	5.069
108285315	0.8845	-131.997	0.933	-34.6954
108288479	-27.4678	-42.9122	2.2638	-48.8181
108288483	-5.0736	-91.0154	2.1613	-58.525
108300418	1.0423	44.5942	1.9197	-11.6347
108300423	-2.9465	-61.6482	3.6326	-35.5887
108303295	5.0222	-93.7086	1.9381	-4.8898
108321872	-22.2941	-96.456	1.3516	-13.6729
108328819	-22.927	#N/A	#N/A	#N/A
108340080	-9.0766	85.0368	1.1921	12.1219
108340089	3.5388	15.7502	2.5055	-23.0024
108344958	-6.8661	-81.3001	1.3564	-48.9508
108345713	-1.31	45.7762	-2.3088	49.1855
108345714	-6.1575	46.7355	-2.4394	-5.7475
108345721	25.2274	5.8885	0.6497	2.3887
108345722	1.2891	-94.9757	0.181	-29.3899
108345723	8.1428	-35.6022	4.3543	-4.8171
108345724	-11.5323	31.7835	-0.1555	-1.6606
108399105	-5.708	-141.861	0.2338	3.1487
108416563	-23.5906	-53.3473	-0.6949	-8.9158
108423001	-11.1542	-100.687	-0.0511	-19.6809
108423020	21.752	-36.9706	1.0146	-16.9669
108436108	5.5715	125.733	-1.4765	4.104
108437109	29.85	-48.0406	1.6146	-15.2172
108437467	-18.0461	-122.308	-1.0006	-82.9172
108438545	19.8232	-34.0304	1.8334	-32.3267
108476962	-11.072	-36.0785	1.3276	-50.2436
108476963	12.5263	-40.1569	1.1539	-7.1656
108487784	-37.849	-83.9254	0.2124	9.3577
108510720	-46.2118	-116.409	0.8056	-34.8623
108511168	-11.6562	-84.3966	-0.4001	-35.4043
108514896	-19.6466	1.4104	-2.4642	20.4212
108530152	17.0809	-139.604	-0.5239	-16.9798
108548126	2.0245	-148.427	-0.5294	-42.6227
108550994	5.2095	-155.542	-1.0075	-16.2113
108551034	29.8375	51.7055	0.1372	7.8478
108553789	-11.6728	-33.3124	1.5425	-10.5116
108554084	-16.9382	-162.995	-1.3503	-18.9818
108554149	-2.1226	-108.112	0.7118	-66.0101
108591470	50.4485	-135.823	2.5484	-21.2388
108591471	-24.2458	-74.4902	0.7355	11.9555
108591546	-14.3515	-137.47	0.1377	-23.6321
108591642	-11.9723	-150.512	-0.3043	-15.4248
108609754	22.5674	-91.8861	-1.0026	-29.1435
108639614	19.5275	-12.2948	1.5418	17.2574
108639650	-13.3385	-66.8399	-0.0625	-31.5594
108639652	2.5889	-143.656	0.3341	-56.6948
108639688	9.2785	-147.201	1.2266	-34.7495
108639690	-2.7348	-8.7718	0.797	-16.3686
108639698	14.6312	-128.831	-0.7884	-39.8493
108639749	17.2056	-245.254	-0.4758	-38.4405
108639751	-15.2863	-101.254	1.4573	-13.1727
108654056	26.1106	-57.4438	0.2994	-15.8919
108658577	3.0317	-243.471	1.4197	-45.9572
108658579	7.5471	-245.086	-0.6056	-1.6476
108659425	-5.5422	-62.531	-1.0924	-27.6804
108687957	5.445	-191.131	1.0943	-61.7567
108698683	10.0432	-58.3052	0.7526	-15.1753
108713102	-10.1363	73.1347	2.4578	36.1119
108733770	-16.5538	-150.171	1.2579	-34.5734
108734044	-15.3096	-142.257	0.2113	-57.1927
108734551	-6.3573	32.7481	-1.2324	35.2784
108734563	20.7774	-48.3008	1.6401	-28.3004
108753256	6.8926	-151.32	0.8905	-24.7886
108753526	-30.4766	-86.892	0.1907	-12.325
108753527	-23.5737	1.2296	0.4475	1.1235
108753538	14.1875	102.734	0.352	17.054
108753542	-30.4595	-32.4744	-0.8825	-11.4747
108754374	-0.7321	-13.17	1.893	6.8417
108754487	23.724	-97.2488	0.4864	-15.3145
108754488	1.9883	54.2898	2.219	15.0462
108763116	0.8059	-60.0791	0.637	-11.0648
108780147	9.2271	-25.6596	2.7459	-24.549
108787544	-22.4695	-41.5865	0.6759	0.1786
108787642	10.969	-162.046	-0.9481	-36.265
108787645	-18.5476	-51.0663	0.5654	-61.3527
108787658	29.2972	-71.3788	3.9276	-30.3293
108787774	-24.1059	-51.3604	1.5933	-35.2669
108787775	-7.5642	-69.2575	0.9231	-4.618
108787836	-20.1594	-277.685	1.4053	-74.323
108788424	6.8606	-50.8003	1.5934	-6.9216
108788510	53.7243	-265.399	2.2857	-58.9035
108788511	13.8769	-193.266	2.0555	-38.6347
108808125	-14.8903	-170.076	1.4685	-55.8595
108808127	0.0269	-124.642	1.9435	-74.4995
108835491	-11.9138	-48.365	1.956	2.0338
108839554	-19.6119	-63.4975	0.9085	-28.2829
108839761	-23.1352	90.9346	-0.4154	68.1993
108839763	-31.157	12.5386	-1.7048	44.6899
108840174	-23.7731	-199.198	2.6815	-7.2386
108840175	-12.3556	-31.1735	0.9477	62.3246
108840373	-4.5677	-94.8679	0.1617	-50.6118
108840478	-3.3506	26.4347	-0.8508	-25.479
108840598	-11.9053	-153.382	-0.1186	-62.3691
108840605	-5.4871	23.8464	0.6965	14.6058
108872110	-10.1455	-108.951	-0.3493	-27.5675
108872127	13.3946	-88.2994	-1.2861	-23.6729
108872128	-18.2439	-61.1498	-0.1289	-8.6202
108874048	-16.6032	-227.692	0.9063	-59.6131
108888863	-2.7382	-24.7704	1.2935	-14.974
108888864	3.8576	-210.612	0.9612	-46.8111
108889247	-0.7644	-27.6644	3.4989	-16.9743
108889248	3.7103	-58.0645	2.0556	-43.4313
108893282	-7.646	-342.973	-0.832	-41.0055
108895073	-15.4423	-34.853	-0.3167	-32.7354
108895234	22.7435	#N/A	#N/A	#N/A
108903474	5.8863	64.3059	-0.6104	-0.0294
108910933	-11.0967	-93.5572	0.2463	-26.7434
108910976	-22.9192	-60.4537	0.3762	-29.1117
108911005	-13.4181	-157.43	1.1142	-34.2358
108932793	-3.9503	45.3979	1.201	-4.515
108933383	-8.1074	-114.4	2.2311	-38.2695
108933384	6.4627	-137.861	1.9844	-20.3952
108939739	-41.0285	-73.0397	0.8165	5.1931
108939740	-2.4137	-67.8765	-0.106	61.1963
108940188	21.0492	-203.924	0.6671	-29.6011
108969958	-7.6968	-130.91	-2.3636	-43.0941
108970087	-10.5949	-28.8358	2.5596	-0.648
108970089	-4.3735	-53.8241	2.2569	-6.6898
109008163	1.626	-90.137	2.1765	-10.2796
109008164	9.8915	-241.628	-0.1605	-44.0247
109014911	-21.58	-109.333	0.4765	-41.2389
109014914	-28.4245	-187.419	1.8351	-75.5119
109020578	0.0333	-57.5614	-2.2965	-20.012
109020590	9.9681	-171.658	-1.4506	-44.6546
109070413	-14.7476	-71.2705	-0.8494	-33.6033
109091523	-9.065	-120.216	-1.5448	-44.2324
109091535	-0.9515	-50.4748	3.1001	-61.6149
109092761	19.9169	-27.5077	3.1169	15.3216
109093059	15.933	86.3691	1.2556	-14.3622
109093179	-2.8537	-6.334	-1.0237	-7.4275
109095145	-1.1882	2.274	2.1325	-23.6727
109095366	-27.2839	-74.2683	0.2928	-25.962
109095373	-21.5234	-86.9711	0.296	3.3146
109112090	-2.5203	97.2474	-0.2152	23.9377
109130698	-4.3937	3.4263	0.1838	-45.601
109130872	15.289	-70.7136	1.922	-14.0235
109142554	6.0832	-106.058	2.0584	-29.2994
109148961	-22.4333	-54.4277	-0.0882	-25.0643
109148965	-28.0443	-239.553	1.6572	-40.6227
109168551	6.7738	-40.7009	2.4512	-31.865
109182547	2.7485	-104.836	-1.6751	-75.8779
109182556	-13.6383	-71.4156	0.413	-38.2209
109185872	5.671	28.4642	2.2666	17.2938
109186055	-24.0471	-3.8482	2.3389	-22.0025
109217260	-19.3557	39.781	1.4933	7.0667
109217262	-21.5043	17.5932	1.8808	-24.9324
109228646	4.0446	-157.582	1.2978	-38.3225
109326089	9.0868	-69.6154	3.4813	-14.5615
109338203	16.8251	-83.6108	1.0494	-13.8636
109358252	16.5173	38.5098	1.3193	2.0275
109380588	18.3335	-137.897	0.4372	-65.4431
109385261	13.7696	46.7456	-0.5154	-21.8531
109385698	7.8341	-115.868	0.7199	-42.2491
109403204	-26.4846	85.52	0.9091	4.2857
109418721	-3.5293	-1.8897	2.9211	-11.897
109607885	-4.9192	-159.976	-0.6218	-47.6944
109611879	-14.5581	-56.6229	1.2884	3.4034
109611880	-9.0377	50.4471	0.4657	28.4571
109618911	-20.9553	-143.889	-0.4188	-13.967
109637900	-27.6962	-58.9411	2.5542	-26.8849
109649840	2.9916	61.7217	-0.8417	14.873
109656211	-33.831	-101.94	-2.7497	-64.1939
109656212	-26.8786	-215.556	-0.6145	-58.6089
109656350	-1.9658	58.3171	-0.876	-12.7063
109661594	-17.9454	-54.9629	1.4554	-42.4213
109661595	-19.285	-94.4247	-0.1543	-21.613
109671250	5.6219	-104.407	-1.1945	-19.8559
109700905	-8.861	103.2	2.7065	17.6441
109700906	-19.6393	-21.2538	1.8743	-32.5734
109707275	-3.109	63.244	0.5117	7.236
109721883	4.6353	-27.1494	0.0985	-39.3366
109721884	5.6977	-26.1684	0.3613	-13.6553
109743882	18.2795	3.0575	2.4478	-0.7262
109747228	-17.5052	5.7901	-2.1237	-36.9724
109761916	-14.3453	-148.098	-0.5631	-47.9999
109761927	-4.1661	-188.871	0.4455	-78.7882
109779346	-30.0388	-209.16	-0.328	-46.8589
109779628	-12.3353	-34.3854	1.4319	-5.0538
109794516	12.0103	-12.5341	0.181	24.2459
109795708	19.1997	-243.957	1.7765	-34.6608
109807165	19.2962	-22.3266	-1.0982	-18.1573
109812948	-3.9889	158.387	1.4741	6.3002
109813193	-2.035	-152.751	2.7588	-45.1514
109814233	0.8665	-25.0834	-1.6414	23.3646
109814236	0.934	-26.4802	0.7011	-65.8041
109830438	15.1675	-103.252	3.7219	-38.0771
109830817	-4.9544	-32.1398	-1.2719	1.2408
109840575	-5.2392	-147.058	2.502	-29.399
109841542	14.9969	-173.502	1.0394	-66.0943
109841546	21.966	-46.1823	2.0079	-33.5336
109858185	-15.2333	-77.9588	2.9446	1.9387
109858189	40.1733	-8.3055	2.308	16.7348
109874017	-11.0214	-171.874	-1.0869	-7.1078
109877096	-13.937	-59.7471	-0.255	-6.7718
109897277	-21.2717	333.664	-0.0568	141.299
109913125	-10.169	-195.929	-1.1279	-62.0826
109949746	-17.6421	-106.539	1.7226	19.0252
109956772	-14.2167	-99.272	1.8121	-26.2488
109956773	5.7133	-184.155	-0.0875	-55.8838
110025028	-2.6	-224.257	-0.5431	-45.864
110044864	22.554	-116.45	2.2668	-38.839
110054575	2.8372	97.1611	0.2432	57.2318
110054627	-2.0052	-68.9926	-2.0706	-11.6054
110169873	10.571	-260.712	2.4163	-32.4161
110206792	19.246	-78.1328	-0.1436	13.3392
110361628	6.8542	24.5664	0.4046	22.9827
110503231	12.3828	-144.456	0.9949	-21.9444
110559597	-8.2063	-164.179	1.9531	-19.5167
110559618	-2.2322	-180.461	1.0845	-6.3174
110560508	-29.9107	-218.234	1.0903	-65.2642
110572738	19.8471	-112.056	1.0444	15.9619
110582578	5.6978	39.1548	-0.4563	7.856
110589494	-13.0634	-44.2429	2.2134	-8.4315
110596706	-10.8594	-163.066	1.1404	-53.485
110596944	11.7164	-85.9292	1.0478	-33.0543
110597061	-8.3973	-88.6443	1.0744	-36.0678
110604224	-13.3834	94.6407	1.7186	-43.7112
110604225	-11.6613	106.293	0.3475	-21.8282
110614875	-19.1402	127.275	-0.838	34.7686
110615190	-5.8651	-162.667	0.6793	-10.7897
110615217	2.1682	63.0724	0.8569	-11.8514
110638732	7.8084	31.6948	1.6072	15.0993
110638735	14.5025	-185.804	-0.7103	-45.338
110657601	22.849	24.1989	1.7033	-8.9348
110683514	20.2584	6.5226	-0.4199	-6.4784
110683515	8.4886	-61.9774	1.4575	2.869
110683516	-11.4754	-14.4542	-1.0098	21.9218
110684563	-1.8336	-135.119	0.9633	-25.8699
110711833	-12.7785	96.2517	1.3094	31.0756
110813700	-0.2353	-205.161	-1.2872	-26.6041
110823389	5.2713	102.318	0.9889	41.032
110839531	-8.7233	114.519	-1.0723	-39.5342
110870992	-6.9406	-0.9051	-0.23	-29.3179
110885705	-5.4517	-212.732	2.4059	-52.9618
110928643	-6.4029	49.4183	0.3985	-51.6354
110961931	12.608	-131.691	1.8336	-33.7734
110966842	-0.152	-2.5352	0.2609	-28.0781
110966844	-3.6958	-132.767	0.9541	-99.7654
111044669	22.9111	-90.8282	-0.9228	-44.8772
111045782	-9.8603	-157.375	1.812	-52.5763
111053608	-2.4317	-59.3613	-0.1141	-34.1907
111057253	-3.4133	-17.6863	0.3603	-27.8283
111083267	-14.9395	-49.8477	1.1817	-29.9259
111084989	3.1488	-140.697	-0.8584	-12.1698
111126701	-0.7122	-203.77	-0.1143	-42.6349
111126703	17.0434	-76.9316	-1.0234	-28.5721
111126704	9.5952	-234.099	-0.4751	-58.0951
111140657	4.0875	-93.3602	-0.1807	-8.694
111140660	-8.5514	-49.6682	-0.0562	-6.2947
111141952	0.633	56.2232	0.0398	-1.6582
111141953	3.5534	-92.4435	0.5563	-15.1512
111141954	-5.3019	57.7008	1.1179	-25.9787
111143112	-5.2283	110.696	-1.4314	70.3717
111145267	-16.4282	44.9964	-2.4941	-11.3291
111145270	-13.5712	1.5691	-1.3456	-14.3765
111157471	7.7465	-42.8819	1.2349	-5.771
111224453	-42.4758	-20.3718	2.0598	-34.5326
111290329	-23.3311	113.73	2.3107	54.6038
111298356	15.5558	-102.91	3.9369	1.5515
111303522	9.4915	-41.2165	-0.9236	-14.4263
111386035	-4.7155	51.058	2.3814	27.266
111405609	9.691	-21.944	-1.6128	-20.1623
111420991	-16.9853	-24.7578	2.1046	-39.1331
111447455	-7.1721	67.0773	0.5115	-1.9478
111449417	-14.3826	-24.8715	-0.0281	15.1172
111737725	-2.1166	159.338	-0.0342	26.4682
111737738	-3.2124	-72.8626	1.5068	-72.6878
111845325	14.1555	-260.562	1.1621	-40.7599
111863582	4.1679	-14.9544	0.8624	-31.7307
111863583	-21.8608	-14.5064	2.3051	-75.0081
111863625	-22.8862	-113.713	1.273	-31.4647
111863626	1.559	-40.249	4.1257	-12.5772
111863633	-7.9685	31.5229	0.5141	-4.5438
111888347	-9.8465	-77.6341	-7.544	-36.1709
111898377	6.1203	-11.4061	0.267	21.5679
111898517	11.212	-60.2597	1.6166	-34.9722
111898522	1.5901	-33.6317	2.4675	-60.0918
111899783	19.7598	-60.599	-0.3631	-3.9473
111948360	-6.2142	-90.4182	-0.0956	-45.0138
111954007	-7.954	17.0585	2.1517	3.0677
111954012	-9.0874	-9.3062	-0.0702	-40.6336
112012210	-11.3783	-92.0434	-1.378	-69.7426
112012217	-1.214	71.9593	2.8566	-2.3372
112024087	-22.9286	-44.1047	1.7781	-31.289
112024088	19.2123	74.2122	2.1626	-16.9601
112036545	-5.3767	23.3807	1.8132	-14.3374
112042296	-26.1654	-0.7175	-0.7239	-40.5113
112059303	-13.9751	-195.606	0.6275	-64.6266
112059307	7.3949	-136.24	0.2192	-18.1375
112059308	-20.2035	-136.087	-0.1624	-44.2446
112070542	-27.3604	11.2674	0.5914	-46.5893
112070548	-16.7065	215.728	0.9489	-9.9706
112104157	-7.2864	-130.809	0.2435	-44.2587
112118504	6.628	16.3098	-0.967	-35.7592
112118506	-2.6241	217.075	-1.954	58.5903
112118508	3.4873	93.5498	-1.1543	-18.0693
112118510	-8.1391	155.398	-0.3295	0.0848
112118512	3.0578	-3.2557	0.0316	-60.124
112118560	-2.2025	13.088	-1.006	10.5333
112118562	1.4369	-59.9872	-0.04	2.2028
112118564	-13.0305	6.2148	-0.8013	-10.8309
112118572	-5.6255	-119.25	-1.7014	7.6649
112118600	0.5304	211.067	0.8528	31.6311
112118630	0.5446	-5.0343	0.0417	10.616
112118646	-1.2104	103.823	-1.0802	27.4842
112118648	5.7127	195.557	-0.7604	39.2126
112118650	28.4427	-63.8872	1.1717	-20.1747
112118652	-5.1569	-11.3473	0.2713	12.4707
112118654	0.7862	222.254	0.728	9.3499
112118672	5.4388	53.2716	0.8021	11.6793
112118678	3.959	37.3879	-0.4185	26.9551
112118680	-3.0376	211.704	0.7648	71.0322
112118723	-15.3865	-81.8713	0.3801	5.8446
112118743	-4.2515	-165.307	0.2738	17.9272
112118745	24.2173	-139.339	1.2923	14.8189
112118747	13.1319	-192.343	0.0159	-28.1917
112118751	-4.1504	-123.777	1.0009	11.9192
112118753	-6.8844	-73.3529	-0.0598	-1.3884
112118784	17.3507	36.4283	-0.2445	-0.4346
112118790	-1.3281	-111.655	-0.343	-66.5019
112118813	1.2939	159.822	-1.3945	26.7376
112118817	-7.581	9.0555	-0.5042	-28.3492
112118819	1.1954	-65.0264	0.9672	-48.2766
112118823	-2.3916	-50.3904	-1.5558	29.921
112118840	-12.9766	4.7047	0.6251	-12.1509
112118843	-1.3964	105.858	-5.3635	-30.5485
112118847	3.0632	54.2443	-4.0173	-15.5776
112118886	57.7022	21.0354	0.6435	23.3484
112118888	2.8609	16.2285	-0.5043	-16.1907
112118920	43.3056	-109.402	0.4383	-73.864
112118924	23.0728	-17.5599	-1.134	29.4096
112118930	2.921	73.5793	-0.1171	10.7871
112118974	1.8967	35.6691	-0.6093	5.0235
112118976	-0.0556	54.9968	0.823	-16.5571
112118978	-4.6853	-54.4391	0.381	2.8769
112118980	-5.9198	-125.412	1.5251	-44.2105
112119004	0.5445	34.2015	1.6139	18.3186
112119010	-11.0729	91.977	1.6432	55.2934
112119012	-5.7956	-105.184	2.0649	-10.3974
112119014	14.1866	-238.874	0.2422	-17.6687
112119044	4.492	17.9052	2.2161	17.2899
112119046	0.3433	-37.5428	1.7782	-3.6356
112119052	-3.0048	224.931	-0.238	56.794
112119078	12.8168	9.1009	-0.558	-2.605
112119080	17.8173	21.1836	0.2985	-3.9136
112119082	-3.2023	25.4662	-1.6214	18.8745
112119110	5.5875	131.646	0.13	43.1859
112119114	-4.0826	225.493	-0.3545	81.398
112119116	13.2149	178.494	0.7868	37.2399
112119136	5.3269	-49.5343	1.5868	28.5481
112119140	3.9715	76.5134	0.3424	36.6764
112119168	4.7607	-10.7672	0.8431	-8.2896
112119170	15.0798	-174.178	2.7247	-36.4737
112119172	11.1378	-99.6976	1.3555	-22.7336
112140726	-1.0487	#N/A	2.8059	#N/A
112145336	10.4805	-198.69	0.3293	-31.9114
112145339	2.9775	-201.613	0.9198	-26.6963
112145341	8.7899	-232.503	1.4252	-40.7583
112163779	8.7498	-21.9726	-0.153	-18.64
112225427	16.5515	-457.791	-0.9566	-58.0057
112225428	2.798	-266.206	1.107	-37.2584
112225430	-12.5112	-283.737	0.4504	-55.8747
112259624	-3.0785	-170.497	0.2679	-19.1535
112259626	-14.6465	-46.6418	0.9794	-34.1187
112262371	-44.4082	48.454	-0.2271	-19.7581
112292037	-14.9864	-90.2566	2.4666	-7.0318
112301798	8.9508	-74.3575	4.1141	-29.9158
112324944	-3.4947	-19.2515	-2.3212	20.862
112325187	-24.1643	-62.138	1.7285	30.6993
112325672	7.0153	-48.8527	2.3302	-15.4444
112326634	-12.4276	-118.957	1.3564	-23.2508
112347067	-7.1222	-43.0377	0.2953	0.6237
112350379	7.3476	-66.8075	0.2443	-10.99
112351197	30.3184	-0.7271	3.504	24.4567
112351198	44.2826	-101.207	2.5277	-22.7728
112351225	-9.1992	-147.376	1.0116	-31.557
112351226	11.7695	-12.6396	1.736	-10.0794
112351253	23.8458	-151.244	2.3317	-53.8014
112351255	-41.5466	-151.244	1.0055	-52.5152
112367347	5.272	-135.152	0.9604	-55.026
112367349	-9.5734	-122.429	0.86	-17.9207
112379757	6.639	-192.624	-1.065	-42.3868
112416347	12.4848	-151.382	1.9414	-11.176
112450132	-20.1421	-128.123	0.0677	-38.3897
112504897	-17.0788	-75.0404	2.6397	-17.8935
112505416	21.3199	-146.165	3.3263	-40.5686
112535905	19.8516	-43.9659	4.081	-3.6979
112541557	4.8117	-227.25	0.8291	-52.9694
112541558	12.4318	-136.99	0.7251	-23.3467
112541564	-16.8975	-213.769	0.0527	-63.2811
112541725	-23.3608	66.2085	1.3426	18.2336
112559174	16.6056	-46.3045	0.8117	11.7922
112559247	-13.7969	9.1258	-0.1343	-14.9891
112559249	-1.316	4.6779	-0.9694	-36.7662
112559854	-9.4617	-121.329	1.4686	-33.6981
112575605	4.9684	-104.025	2.4387	-17.9482
112575965	14.4976	-14.6091	0.582	9.6391
112589462	10.5968	-91.0776	4.1037	-30.3297
112601205	24.3234	-33.5521	1.931	34.3882
112621220	-5.082	-158.208	-2.2533	-13.5734
112624275	-5.6331	-249.432	0.5464	-24.3594
112645274	2.7761	30.6609	1.4821	27.2962
112683694	-7.1398	-248.293	0.0392	-82.2315
112683695	5.2594	-222.34	0.8221	-45.543
112683696	-17.5976	-177.645	0.9145	-11.7782
112719859	-0.8953	131.026	3.6051	33.9845
112736012	-19.6179	294.562	-1.1488	77.1151
112736605	-7.0898	-15.418	1.2804	-2.8682
112748648	-0.0872	-4.0982	1.319	-27.2626
112762736	11.0565	-70.7561	-1.3872	12.2235
112762741	-13.006	-11.7317	-1.2314	6.6772
112786020	-8.1812	-37.4984	1.9349	-20.6184
112789839	-3.6009	-82.3007	3.1554	-27.4473
112803072	-4.2453	86.2511	-3.5506	13.5602
112803094	12.9294	-63.6636	0.4572	-32.5193
112803096	9.0683	156.123	1.0675	52.0816
112829055	18.5581	-95.7514	2.0951	-40.3906
112832286	-4.8687	-65.712	2.483	-49.1441
112859496	14.423	-112.886	0.8917	-56.1701
112859770	4.8008	#N/A	#N/A	#N/A
112861266	-9.372	-116.068	1.4389	-55.7184
112861292	1.9394	-95.0007	0.7129	14.5327
112874080	15.3522	-100.179	3.8404	-14.5822
112894650	18.4168	-133.04	2.5217	-11.6691
112897582	-3.2895	-236.922	1.6157	-58.1608
112897583	-4.2878	-182.561	2.3857	-61.4502
112905959	-13.1344	178.816	-2.1653	16.2928
112906040	8.1206	37.6706	0.5519	-23.5048
112913899	11.2354	-82.8513	0.9575	-8.2225
112914163	-3.4786	-8.3125	1.6588	48.1308
112914164	-12.4268	68.6824	2.7931	35.516
112914167	-0.402	-37.7892	0.8038	-35.2909
112914647	27.0692	-72.2432	1.635	-15.4589
112918809	5.7234	-22.8319	2.9449	-22.0825
112919373	9.5261	-203.606	2.3999	-53.7078
112919486	-26.4384	-48.3714	1.4731	-16.0884
112946263	-29.6532	-32.0147	1.3634	-64.1939
112953463	-30.4302	113.443	0.0319	6.4306
112976292	-8.0787	8.604	1.2791	-37.5148
112985590	-16.2767	-91.1773	0.2364	-41.8624
112985630	59.8365	20.8319	1.4121	0.9558
113026614	-36.3129	-204.583	-1.1013	-42.0111
113026950	-70.6199	-186.782	0.9377	-82.8093
113039373	-25.6672	-1.5497	0.77	-37.0094
113039374	35.3423	82.7619	1.3915	-19.3527
113040950	-8.7767	-146.868	-1.0283	-78.7789
113089352	29.407	-78.8526	-1.8351	7.9602
113175680	20.887	48.3973	2.461	-26.6253
113182162	-16.042	-11.1719	0.1452	-29.7477
113213601	-12.5397	-145.237	3.2118	-55.8569
113288425	-37.0074	-58.9806	-1.7298	-41.9668
113289925	-37.4313	-37.146	1.328	-26.1923
113347665	10.9962	55.996	0.1152	-25.9824
113347920	-14.3237	131.709	2.1356	-9.6638
113348354	-29.5321	-87.345	3.2039	-42.5432
113348355	11.4543	-0.3934	0.7413	-30.9711
113379439	-32.4767	23.2891	1.0558	-10.8899
113406120	-1.7195	-122.767	1.9356	8.9049
113406121	3.5655	-50.6949	1.9554	48.8571
113406177	6.6836	-237.414	2.9037	-67.8627
113406178	12.7808	-201.218	2.0723	-50.6713
113406181	-2.0455	-209.41	1.3042	-31.6497
113406182	-0.4725	-334.833	1.5368	-114.651
113440590	38.2861	-88.8293	0.0679	-56.4372
113468499	-15.2194	-155.637	3.5254	-34.0249
113468503	-28.0487	-231.186	0.7178	-1.1236
113477191	-12.6953	-230.351	2.6658	-56.0799
113477194	10.5416	-207.399	3.2395	-29.8388
113481744	-6.5239	-216.809	3.3018	-45.8358
113534730	-19.1406	-72.2702	0.6609	-48.8144
113544500	-23.144	14.3556	1.6999	-38.6787
113561246	-5.0742	-251.714	0.297	-21.7582
113581397	4.1826	40.2908	-1.4335	3.6027
113581634	-12.0749	94.9847	0.555	13.4567
113581783	-11.7964	15.5935	-1.4167	25.4778
113581880	-2.9229	-131.053	2.3106	-39.574
113587453	-7.7137	98.1811	1.4368	15.7683
113587458	-5.3642	36.8515	1.3685	-13.229
113587461	6.7165	78.809	1.5874	12.8347
113588330	20.9407	-180.982	0.2524	-25.2011
113588674	-11.786	15.0165	3.45	-25.4438
113588677	-12.8208	-51.5686	-0.3255	-5.8694
113610878	-10.795	-271.502	-0.7142	-61.7296
113630745	-10.773	-99.4019	1.7001	-25.7285
113630748	-24.572	-37.1752	0.7563	-21.9081
113630750	-13.4499	-77.7655	0.8185	17.9221
113731642	27.1482	-81.0256	2.867	11.4353
113755396	3.2978	55.9875	0.9761	10.4634
113758968	4.764	-199.208	1.438	-82.5017
113808365	-2.37	-28.1078	1.2379	-55.793
113808368	-12.5914	4.8823	1.5125	-30.4627
113808370	-17.0116	-87.0225	1.8658	-34.922
113853221	-5.0849	-234.84	1.9868	-95.3688
113853223	2.0868	-116.9	2.6375	-39.7295
113858258	-4.499	-222.685	2.8139	-93.9211
113859510	-19.7508	285.636	-1.1946	71.2926
113859515	0.9173	183.795	-0.1615	25.6582
113864448	7.6836	-69.6281	3.315	-59.632
113890142	-1.5697	-106.296	-0.8684	-33.3198
113912404	-15.6382	38.3484	-0.6032	-4.0118
113912959	-5.2978	-233.893	-0.4843	-51.8552
113934813	13.8289	-126.514	1.4765	-12.9293
113935449	9.3898	35.9358	1.4105	35.6353
113935820	21.714	106.916	-0.1834	56.8441
113937164	-8.4236	-82.7361	1.1436	-24.2668
113937165	-25.3497	#N/A	#N/A	#N/A
113937339	-4.5977	-2.0784	4.5697	-12.5408
113937381	-2.7616	-88.9106	-0.7965	31.523
113951505	-14.2478	-60.1077	-6.5468	-41.435
113952638	-0.5168	-42.6372	-1.7202	-42.5645
113980630	0.9989	-130.744	2.7737	-40.4715
113987673	-14.7119	34.4929	2.7819	-39.3661
113988358	-18.6208	-31.2529	2.94	-52.281
114002676	12.0471	-102.542	2.2384	11.4086
114009744	-16.6198	-59.1443	3.9835	-48.818
114015638	6.3467	67.0615	3.7889	40.0826
114022728	-25.6364	117.881	3.0767	14.368
114068614	1.9676	33.6319	-1.3361	48.1992
114068618	-4.0097	131.167	-0.1305	30.4801
114068658	10.1792	-129.932	0.9092	-48.8312
114068690	-6.1943	-13.7808	1.6547	25.151
114068713	11.659	-56.5117	-0.828	-48.4318
114068731	5.0935	-3.0798	-0.297	-10.6972
114069989	14.0552	45.1431	1.2349	40.0063
114070049	-8.7043	64.5985	-2.6948	11.3542
114078179	-18.0144	184.821	1.6957	65.138
114079297	-7.3157	23.3556	-0.3403	-14.6766
114085737	-1.144	24.8434	-1.8783	-11.2587
114085920	-6.9654	-20.5119	-0.672	36.2232
114086158	-4.7758	-145.94	-1.5569	-29.1035
114086180	-15.4732	-28.0974	3.166	-36.7762
114086224	-29.8429	-38.9103	0.0198	-3.87
114086248	-4.7912	-132.295	1.6343	-4.0326
114090785	-1.5669	-232.615	0.4333	-6.1986
114116541	-4.8375	-148.276	1.098	-18.018
114122604	-23.1045	-41.4601	-2.2947	-22.3523
114192602	-8.275	-108.268	-0.3781	-66.3741
114229221	5.1801	-88.4334	-0.7199	-26.9313
114229234	9.5308	-37.6564	0.6306	-5.3054
114229236	-9.9012	-75.4801	0.8111	13.4004
114229268	-10.838	-112.263	-2.6116	-49.8242
114229343	-4.467	-56.4142	0.8633	-5.1018
114229344	23.4236	-71.7817	0.1235	17.2549
114229345	-5.1609	62.3942	-0.0477	-11.7747
114229346	5.9688	-102.53	2.3183	-29.7172
114229348	15.877	-119.534	-0.4875	-11.0748
114229379	1.9386	172.306	-1.2272	52.7683
114229383	-7.8648	-46.0064	-1.5767	-14.3293
114229385	-5.2456	1.4723	-0.9253	14.0681
114229386	-7.7071	105.609	0.4354	26.1158
114229407	15.9673	-129.534	0.3115	77.7031
114229408	9.469	-5.3962	0.6498	33.9981
114229409	-5.8102	-59.2509	3.3025	1.0212
114229426	-6.35	105.018	-1.2108	12.1312
114229428	-14.1934	45.1152	-0.5556	18.2974
114229429	8.199	58.7886	0.3414	76.1076
114229430	-16.9555	38.21	-0.4081	19.952
114229474	5.4779	50.5065	1.8699	-3.2271
114229475	6.1733	42.1745	-4.7854	-15.4608
114229477	-9.5843	107.863	-0.2924	33.1871
114229479	-9.1154	-68.0387	-1.8835	-25.6027
114229546	-4.5618	14.1523	0.3804	-10.5871
114229571	-3.8145	-4.6143	2.3992	-3.0045
114229573	-13.078	3.926	2.0325	-4.4936
114229581	3.6537	-33.0345	-2.5206	14.8218
114229603	0.9278	-15.5985	3.4653	53.2092
114229613	-8.029	30.5947	-0.5118	30.6958
114229906	-19.9306	30.0746	1.0541	-18.4911
114229908	-7.1774	127.817	0.0606	-23.8166
114229909	-7.4251	149.586	0.5872	20.8973
114230384	8.8867	37.1352	-0.9741	-9.2044
114230444	1.1496	-4.5122	-1.1889	25.2023
114230445	6.8102	61.8256	-1.8887	-5.4769
114230810	2.8586	-405.305	1.5983	-116.156
114230989	2.5218	236.704	-1.7624	76.6519
114230990	-1.7533	106.118	-1.6669	30.1929
114231271	-5.6467	-134.949	3.5305	-42.8561
114231275	9.3931	#N/A	#N/A	#N/A
114231362	1.0064	205.532	-2.1416	75.2409
114231706	19.5246	22.4085	-0.943	43.4519
114231709	3.4917	-43.191	2.5023	-56.4154
114273221	-23.3923	-107.635	0.5644	-53.8504
114273235	8.7368	204.978	3.025	77.5937
114273524	5.2478	123.783	-0.2122	30.5257
114273525	11.9025	88.9479	1.6338	0.9849
114273526	18.1961	72.4079	2.5391	26.0587
114273527	7.6681	153.132	-1.1564	24.9614
114273528	7.1316	83.6083	1.5632	36.3516
114273531	-0.5767	28.185	0.2285	-34.9219
114282710	3.5523	-34.3534	2.8567	-22.7017
114297727	-18.4202	-117.341	-0.0827	-29.6794
114320312	14.1948	-67.3301	2.1804	10.0426
114324730	-6.4339	63.9106	3.2128	-17.9117
114324753	-6.027	154.263	0.8807	28.503
114324756	-1.0119	130.463	0.963	-2.2338
114324758	16.7057	-7.8132	-0.1754	-30.2264
114324759	-6.0327	78.8444	0.9721	15.4702
114324794	6.6786	177.743	1.2258	83.412
114324796	2.2179	41.7759	1.2898	18.3359
114324971	51.0495	-31.92	-1.2976	25.7716
114324972	12.1281	128.292	-1.8358	29.2052
114337256	-12.8409	-89.9567	2.7158	-46.3207
114337558	-2.0573	-183.253	2.1499	-74.8849
114337559	-1.9006	28.4109	-0.5185	14.7795
114337561	-4.7566	-168.531	-0.9715	-43.8909
114338050	-15.0713	-169.962	2.4427	-51.1281
114359338	-9.6042	-106.539	1.2528	-11.6835
114359354	-1.7897	-158.693	0.2392	-47.1643
114400351	-20.849	-111.664	1.6926	-5.382
114410486	-6.6811	-32.3393	0.8761	-0.833
114410504	2.4211	-150.066	1.722	-30.8457
114413725	-4.4385	-5.3761	1.5649	27.982
114413887	3.5797	55.3332	0.9502	46.3724
114414461	12.3722	113.158	1.2742	41.4925
114414475	-1.5719	17.5436	1.7641	-21.5079
114425618	25.5704	#N/A	#N/A	#N/A
114453688	-9.5504	-118.23	1.3205	-70.5154
114489248	-8.0671	-140.311	2.299	-23.0064
114502716	-9.784	-233.371	2.2118	-35.8395
114529771	0.6337	-174.848	-2.1213	-69.4037
114540377	3.6501	-118.769	4.3873	4.0579
114563718	-8.18	-51.5031	0.3208	-12.2663
114606674	3.1076	-218.035	-2.3272	-97.3947
114606676	-2.6832	-24.5608	-1.682	6.3751
114622272	-15.3889	-43.4353	0.2829	-10.8999
114651694	-12.4464	-16.5001	0.6393	66.8949
114652305	-16.3364	-22.494	0.0035	-20.8061
114673134	-1.9044	168.435	0.7138	82.8842
114720940	16.3711	89.5587	1.1399	8.5578
114720942	-0.1568	-78.2424	-0.2149	-28.1593
114720943	-0.7094	30.942	1.4918	18.0101
114791792	-5.9857	-198.34	6.566	-58.8392
114794538	-16.1223	-55.0225	-0.3334	24.8029
114794990	-0.5339	-101.757	0.866	-51.5873
114822949	-16.1871	-119.152	2.068	-16.2091
114848032	-18.228	-87.4621	1.8684	-41.4415
114854890	-3.3444	-212.926	-2.0557	-55.711
114854891	-4.4246	-59.5762	3.2101	35.6854
114861649	-71.5696	-192.402	-1.1422	-57.3943
114869427	26.1758	-194.237	1.0695	-52.0869
114887266	5.1462	-84.4812	3.5642	-43.816
114887540	1.1253	-47.8579	6.4453	-10.9992
114896058	24.4863	153.452	-1.8149	6.8208
114896143	-19.8108	-159.067	3.6418	-63.6616
114896146	13.1667	76.6324	1.2274	49.7627
114896382	-12.0282	-52.5658	-1.8231	8.5565
114896430	-12.3554	19.2844	0.0026	-71.3157
114955828	19.77	85.8677	#N/A	40.1146
114955848	0.5111	-38.3891	-0.9366	8.6702
114955850	-23.2791	271.564	-1.5522	43.1903
114955973	-8.0961	124.483	0.2456	34.1497
114956116	26.1454	76.8111	3.2242	-22.7971
114956153	2.4359	-16.2855	1.6211	13.125
114958666	0.701	-31.6938	1.6179	-2.9341
114958683	9.5069	-270.347	0.8064	-62.46
114961877	-15.3314	100.776	-1.0268	-30.6491
114961880	-4.0749	111.108	0.6702	31.8071
114961891	9.1502	47.9369	-0.0223	-7.74
114966917	-8.5348	19.8642	1.0264	-9.41
114967577	-2.7099	-88.4874	3.6797	-20.7685
114967580	-21.4985	-86.96	3.9146	-41.382
114967583	3.282	-116.148	1.844	-8.1007
114969607	13.1824	-8.9383	3.78	0.6174
114999541	-14.3724	22.3862	2.942	-12.9709
115006515	8.0548	115.88	2.0749	46.6128
115006516	15.0071	165.604	-0.0053	17.8216
115006517	-1.4277	188.667	0.837	45.2065
115006621	17.8419	106.313	-1.5421	80.6737
115006622	1.7585	52.1741	4.8624	-5.7168
115009212	-1.4888	62.7399	2.6376	-32.2561
115009214	-18.9729	169.095	-0.9656	2.2686
115023072	-18.6365	-238.347	-0.5799	-36.4972
115030324	-1.9815	-159.541	-1.3577	-25.4216
115058755	-14.4211	82.6225	2.3064	54.5926
115058757	-5.3667	8.9142	-0.2945	9.3394
115076178	17.2888	-194.244	-0.0224	-50.3904
115076259	2.9559	43.5354	2.5149	21.3501
115076296	-10.7014	-52.7686	0.3712	-38.5836
115091226	-8.6214	-80.2205	0.3998	-47.8194
115091227	-45.3853	-45.6705	3.606	-8.1586
115091228	6.094	-137.043	1.4214	-82.3091
115091229	-21.3044	85.2716	1.6191	77.8215
115091322	-3.9643	-39.1045	-1.5344	0.0223
115091325	7.717	-98.5386	0.5936	-19.3016
115091737	-8.0927	28.3876	-6.415	-20.1792
115098206	6.9593	-77.8793	-1.2421	-41.8117
115098226	-15.1748	-154.627	-1.8938	-43.9292
115098357	-6.0157	-194.885	0.1857	-56.4647
115108016	-22.5674	71.1201	4.9376	9.0395
115108246	-9.6046	31.2117	0.65	15.3614
115136901	-6.0383	-4.1836	1.9271	-5.9301
115137645	-6.6885	-181.812	-0.0722	-53.0879
115137939	3.6045	180.184	0.9896	66.8936
115137942	10.0647	140.489	0.1983	47.9768
115138379	-13.2561	41.1449	1.4346	17.1446
115141494	-5.3662	-184.691	1.2608	-77.0902
115141820	0.4821	110.998	2.1452	21.745
115143686	74.5357	-16.29	3.7471	-49.4335
115156299	2.2751	-58.9242	-0.7363	3.0432
115163203	-23.6224	79.345	-0.8405	-7.0024
115173167	2.2905	29.9041	0.0393	-15.3906
115173621	11.612	6.126	2.739	-65.2461
115173625	8.0012	90.4189	1.4004	-3.8662
115174896	12.8707	-135.129	3.7648	-55.4507
115174897	0.3967	38.7239	3.1252	-7.3224
115175414	-9.2297	60.4832	-1.0933	49.3901
115199153	-15.7357	-107.154	2.0777	-21.4914
115222332	-18.5299	-190.014	-0.1236	9.1484
115222387	-5.9792	-212.02	0.7451	-47.9018
115230313	-20.3236	34.0202	-0.0406	-38.6345
115243801	-11.1294	-38.6229	-1.8823	-8.5058
115243802	15.0306	-117.78	1.0734	-25.1277
115243805	-20.5358	-188.592	-1.7658	-56.5698
115256823	-7.8203	-38.7627	-0.0299	-30.8703
115262150	5.7834	64.3165	2.0753	-22.0501
115262203	0.2425	107.74	-1.7755	-43.3383
115262205	16.2416	130.927	-1.3737	-43.781
115262206	13.0967	286.017	#N/A	18.7696
115262209	-12.9609	265.057	-1.1426	15.8051
115279136	-19.6523	-96.8463	-1.7614	-38.5848
115302636	-81.0186	-13.9854	-2.9835	40.2152
115304753	-8.9384	-85.6174	-2.0216	-38.5979
115304885	1.0697	-127.249	0.0705	-20.321
115305066	-14.8778	-169.379	2.8336	-35.6474
115305078	-7.4417	13.8416	3.029	66.9733
115316148	-7.983	34.4029	-1.4205	33.7842
115316149	4.6165	142.129	-0.3077	25.98
115316403	1.9455	-24.0706	2.6997	-33.784
115316404	9.4097	53.3632	-0.2321	-35.7382
115316405	26.2339	-37.2399	-1.7294	-98.1288
115316760	-14.4908	100.992	1.061	46.4608
115317291	17.3919	-52.3069	-0.0287	-17.5279
115369347	12.5604	-80.5065	4.5025	-63.0293
115378616	-16.7083	-51.603	1.218	-48.3436
115378619	-13.2826	-6.6142	-0.407	41.1555
115394241	-6.7323	-77.3155	2.3726	-39.0127
115394448	-3.9459	32.7363	2.1387	28.7967
115394452	-0.2677	-9.1939	4.2348	15.9376
115394453	11.5447	59.7827	0.4725	21.521
115394692	-29.4905	66.4917	-1.5735	37.2298
115407386	-18.7688	-1.1564	-1.469	-21.573
115408216	-13.5215	-16.5925	-3.9811	22.3353
115408217	-16.337	-122.773	-1.185	-4.6964
115408219	-20.4309	-222.944	0.935	-26.6161
115408404	15.9365	-164.005	2.6627	-20.9519
115412265	-22.447	101.332	-2.1143	15.4125
115443858	-11.5775	10.8853	1.0994	36.5975
115443860	11.303	63.7473	-0.826	34.1141
115444151	-14.6885	-10.6137	1.5505	4.1049
115446980	4.8062	-212.704	2.6076	-42.4806
115448699	-30.3809	54.9099	-1.3052	77.7916
115449037	-17.3273	-167.258	2.5531	-2.806
115449040	-8.8767	-199.138	-0.8374	-57.247
115477943	-5.0341	128.966	-0.5329	12.1393
115514375	-24.7936	-112.001	0.8678	-6.7159
115524388	28.2814	44.1666	-2.4287	-0.1053
115547074	8.9978	-84.2677	-2.6271	46.4283
115547179	-20.1506	-51.129	0.5059	-36.5377
115547478	1.6995	-58.73	-1.9361	-9.7392
115564062	70.4364	-9.9543	-0.9599	-42.1084
115589383	8.7189	131.646	3.1156	30.5424
115589385	-7.621	-14.6444	1.4658	-16.0634
115589479	4.8663	22.7341	-2.3818	-8.832
115617063	-13.9063	-288.171	0.1406	-75.3954
115617367	-8.0491	-78.9003	-0.4963	36.4931
115621537	13.1966	-82.0116	1.0988	7.2807
115629896	-14.5833	59.1674	-2.3823	-4.0412
115637554	-5.269	-35.8196	1.162	8.1474
115637556	-0.4888	-47.3079	-3.268	10.8324
115637558	-3.3087	3.0473	0.0739	-6.1805
115637559	-17.1089	161.96	-0.8459	33.6044
115653591	-0.3855	-51.7907	-1.2573	-32.9622
115664832	-2.0111	-266.143	1.4145	0.3483
115692881	-18.0537	30.3386	-0.3603	39.2983
115700324	-18.1356	-142.361	-0.2351	-32.7412
115700406	-8.2078	-30.4665	-1.6723	-53.4311
115700723	15.3933	-159.026	2.076	-41.2444
115732672	-5.4758	67.9391	2.0347	60.4131
115736241	0.0203	98.5277	-0.5999	9.1084
115736624	-8.4983	104.321	-1.3092	27.87
115761232	-6.9199	#N/A	3.8053	#N/A
115786644	1.6153	37.8306	0.9677	36.2474
115786645	1.4402	-9.2691	-0.5698	-38.2874
115786647	3.3934	-108.876	1.1031	13.3962
115786769	6.5227	95.1721	1.4458	58.1202
115819016	-1.1351	-12.1294	0.6785	-100.526
115822660	14.7647	222.388	-0.616	49.7032
115849691	-8.7117	2.5175	-0.6475	-38.3175
115851534	19.2719	-130.459	2.3092	-55.92
115854214	-16.8792	36.9754	-3.9526	-39.0557
115854215	-15.0634	164.043	3.5052	-12.2761
115854216	-11.2842	-6.5086	-3.0638	-24.1015
115876325	-0.1901	-152.759	1.2004	-84.5931
115876326	-12.7456	#N/A	#N/A	#N/A
115876688	-5.0774	244.241	0.9574	52.1826
115876690	-18.3178	35.7167	1.221	49.3811
115877002	6.4912	-69.1713	1.5381	-48.4392
115878113	-2.6625	171.959	1.5779	18.4535
115895780	30.5168	-143.607	3.2386	-62.345
115896162	-19.9196	-11.0365	0.6114	-10.9429
115918980	-28.0828	-236.136	-0.9471	-65.9101
115950448	-2.0631	108.571	2.8001	-2.6492
115950450	-3.9908	34.4201	-3.102	-49.7975
115955188	-7.2963	-63.8406	2.2353	21.0307
115955190	-10.038	31.0161	1.1013	110.704
115955193	-0.022	1.7027	2.8798	58.154
115955704	10.0765	101.447	1.8515	102.165
115956078	7.7942	18.8788	-1.7764	2.3183
115956166	36.8214	104.6	#N/A	33.4843
115956272	4.2788	46.9877	0.6156	54.2688
115956321	-6.6788	276.034	0.8196	32.364
115956347	2.205	94.9875	0.444	-20.3992
115956400	-4.9547	-145.893	1.587	-6.5422
115961384	9.4122	-49.6762	4.0976	-39.9334
115972564	-14.4774	-256.579	-2.4262	-77.264
115979532	22.9177	-174.085	-0.7456	-33.1239
115979534	5.195	-51.0538	-0.6228	22.6135
115980342	8.7601	-94.012	-1.4312	-16.329
115991144	-5.0946	-100.641	0.3551	-48.877
115991146	-7.8393	-113.749	0.0768	-76.379
115993363	-13.4062	-68.528	-0.6744	-14.7922
115993367	-13.7772	-156.162	0.7086	-10.1612
115993369	-9.3635	-104.296	-0.6621	-0.924
115993576	-26.4201	89.8258	0.6574	16.084
115993581	-9.4482	-187.656	1.0038	-48.1309
116004313	-4.8304	-323.944	-3.146	-45.5898
116017962	-5.9854	-166.047	3.8369	-12.3923
116032405	29.4478	-178.615	2.2105	2.5199
116032740	-22.5666	142.148	1.668	-42.2842
116032741	-4.9091	119.296	1.9543	-49.6571
116032824	11.5625	-55.0008	-1.4571	43.757
116032825	-18.5396	-141.757	-2.1611	-34.123
116032826	-20.4089	40.0655	2.0579	74.9778
116032827	-1.1533	-116.508	0.9036	17.4008
116045947	9.8863	-52.5195	-0.088	7.9927
116046879	-15.7387	-191.019	-0.2475	-44.5916
116046946	-17.9736	-183.793	-6.6605	-37.572
116053832	-3.2546	-129.437	3.0661	-37.4042
116054095	-5.9119	115.566	1.0922	59.6937
116054096	7.2598	-112.561	0.53	-21.1616
116089808	5.6466	44.6585	-1.1676	48.5991
116090278	24.2758	154.913	1.6785	-26.5586
116090464	-2.042	-47.2151	1.5063	-35.8648
116090466	8.5681	-129.496	1.4109	-34.1283
116090467	6.3373	32.1362	0.7609	13.5176
116090471	0.6788	-145.737	-1.8413	-50.246
116138547	-15.2908	-1.631	-0.5663	-4.117
116141037	-17.7266	105.536	0.6621	32.8319
116141090	-10.9917	139.3	0.8055	75.4404
116141489	-6.5429	-63.3844	-1.3856	20.9091
116143506	-13.4689	-55.7422	0.6025	-48.8548
116144321	-19.2636	99.4632	2.5688	36.6016
116161359	27.6612	184.234	2.2163	40.4191
116161360	-3.2938	-32.0771	-1.5271	-48.6519
116161756	3.4652	-94.9445	#N/A	-19.682
116161967	3.7775	-97.2273	4.6203	-45.7893
116161971	-11.3046	201.073	-7.4585	68.078
116162058	-2.0269	-47.0155	4.6751	-24.7135
116162252	10.0404	91.3118	5.6768	72.9731
116162297	1.5866	-16.8848	0.065	-83.0528
116162301	22.0909	26.0089	15.0508	-72.5101
116175771	17.2238	#N/A	#N/A	#N/A
116175772	5.4769	-130.401	2.1572	-40.4508
116205194	5.6494	-15.17	-0.1895	8.1275
116205342	-6.475	-130.942	1.0133	-9.4334
116212945	-14.4178	-329.024	-1.5365	-124.495
116218024	8.5957	73.1088	0.4212	13.1772
116218030	-11.2288	-121.385	-2.0582	-38.2793
116225616	22.4569	-26.5378	1.8233	-24.282
116247653	-1.3824	7.3168	-1.8657	26.7034
116247781	9.0763	-112.278	0.8848	-8.549
116247784	15.4616	-48.4124	2.2695	14.6303
116248612	15.4871	156.98	-2.2319	13.5181
116248615	8.4994	-3.9411	2.6775	-75.1521
116248640	-1.618	188.706	13.5792	13.3763
116248641	8.5542	84.4425	0.0472	-50.093
116250494	-0.5825	160.669	1.2246	45.3456
116251022	17.9677	-111.073	1.852	-21.6594
116251122	-5.6051	-211.188	-5.4571	-4.6572
116251965	-2.6642	101.263	1.772	48.8359
116283234	-17.0896	-149.038	-2.2184	-25.3858
116283257	-7.5909	-143.564	0.2163	36.7493
116283258	-10.1619	-176.198	4.1172	-6.6173
116283440	-13.268	-30.3136	-0.344	2.5406
116284468	1.4314	57.8433	2.0295	33.6679
116284762	4.8263	-197.862	-2.5801	-35.6911
116289229	6.2258	-190.02	0.6747	-30.61
116289245	6.9487	-96.3898	1.7068	-29.4458
116303355	10.0633	-213.715	-2.3542	-121.568
116303356	21.9391	-331.181	31.3232	-101.137
116310359	-2.6498	-170.142	-0.9834	-49.0821
116310361	-2.7413	-205.458	0.2743	-59.7829
116326942	-17.0235	-53.4156	-0.972	9.6742
116326943	-7.7243	20.6077	1.0344	54.6667
116326947	-20.9861	#N/A	#N/A	#N/A
116328836	-22.8476	-195.524	2.8225	-55.1799
116328920	-18.3956	-74.9113	1.7679	-20.1123
116352146	-2.3372	-13.0704	6.5308	9.792
116352147	1.2533	44.9136	1.4284	69.1489
116374982	9.1845	149.95	-2.7761	41.9619
116375641	-7.649	-116.674	1.069	-59.3727
116380494	-1.2111	-139.723	-3.7259	-62.713
116418767	53.2509	125.597	24.7747	43.5838
116418889	-1.977	130.154	1.1237	43.6658
116418894	18.6629	-38.8232	-1.9792	-34.0872
116419949	-15.6766	-230.404	0.0911	-63.2606
116449117	8.8095	-82.1533	0.5216	8.4319
116449791	-2.8318	52.4876	1.0567	32.3644
116449792	4.4075	-102.05	2.0785	-36.7441
116449933	15.2854	-180.064	0.955	-44.2758
116449935	15.1932	-153.769	-0.3361	-19.1434
116449936	-19.5917	-71.7946	3.2311	5.5418
116450052	-4.9706	45.2495	0.0613	12.7948
116450056	10.3821	-64.8623	-0.769	-50.9121
116450707	1.8034	163.459	3.2026	45.8118
116450708	7.1167	219.152	5.1727	80.0196
116450710	4.4382	6.2363	1.6222	-37.2892
116451083	9.1598	84.3936	-3.9379	65.1926
116451086	3.7817	#N/A	#N/A	#N/A
116451762	-12.9937	151.01	4.624	34.5058
116471609	-10.854	28.4589	-0.3604	31.3026
116471916	-19.1327	49.9694	-4.6578	34.9458
116472093	2.2589	-16.7065	-11.501	28.8876
116473733	-2.104	154.655	0.722	79.5447
116473735	-11.0576	-226.031	-5.452	-85.1431
116533185	-8.7039	-68.5254	-2.0416	56.9032
116550841	-3.4466	-22.7826	0.0687	31.2661
116580106	-18.1059	-16.1584	4.0632	-5.6776
116602955	-13.5008	-138.567	-3.1478	-71.7526
116602965	-21.6991	#N/A	#N/A	#N/A
116602969	-10.8125	128.869	0.6899	37.6162
116602971	-6.4511	-178.151	#N/A	-106.1
116620785	-26.9845	-92.3364	-3.2637	-61.6651
116620788	-22.3072	-151.215	-1.1984	-71.0675
116621221	-31.7798	-68.7729	-4.1141	-110.535
116646875	-18.9492	48.9524	-3.1664	50.4933
116646888	21.1719	-23.0544	-5.5762	43.0598
116650997	-27.5206	28.6876	-2.0702	-3.3958
116666502	-20.0445	-146.986	3.3353	-35.979
116666766	-19.2544	-213.912	-4.3164	-95.4286
116666767	-14.7998	-137.08	-29.4505	26.1797
116668720	-14.99	-5.7153	-0.0385	21.9756
116669403	14.8104	181.133	-10.4563	-12.1161
116669573	0.0165	101.422	1.0431	8.0766
116669578	-10.8171	378.083	3.0803	104.283
116669579	-23.7194	188.006	-1.6522	19.569
116669581	-12.2454	145.017	1.2012	5.0506
116669811	2.2358	86.8875	0.7384	-49.4555
116669938	-17.4976	-68.4413	1.1089	67.973
116669939	-4.3811	-263.351	4.0864	-27.0724
116670131	2.9654	115.142	29.8724	-10.1604
116670197	10.4211	225.53	1.6688	112.743
116670198	-2.8267	216.314	-0.2945	78.5468
116670200	0.4139	-39.4335	-7.2303	-61.6957
116670201	1.5078	22.1744	-4.1374	-17.8185
116670261	5.213	45.2216	0.6526	59.6743
116670320	-3.2973	170.218	-0.0092	21.8803
116726553	-4.6104	247.255	-1.6954	86.2923
116726556	-4.1772	-124.865	0.873	-12.9334
116726641	-23.7386	318.945	5.0827	96.181
116726651	4.5084	-28.4271	-1.7994	-1.6847
116726652	10.5229	#N/A	30.8192	#N/A
116726719	9.0016	222.543	0.869	98.5101
116726884	5.4698	60.5993	0.3956	-11.8946
116726885	22.6266	33.5276	-2.9591	-63.7819
116727822	54.0849	-110.987	1.2949	13.153
116727826	33.3157	115.231	3.5103	74.6696
116727973	-19.8373	214.133	0.4043	75.3808
116727977	25.8935	52.3998	0.7774	-0.261
116728220	7.7619	229.599	1.3843	72.3226
116728221	6.1905	-36.2861	0.4415	-47.5351
116741630	-6.9672	-196.186	0.5102	-49.0175
116772209	0.6713	204.251	-1.375	60.3641
116772306	-13.2199	18.871	0.6072	-14.5415
116772308	-16.2193	178.056	-3.9697	11.7852
116774332	-10.6862	-34.4856	1.0122	-53.4184
116774656	-4.9651	292.356	3.2995	48.8658
116774732	6.7771	171.793	-1.3636	59.8739
116774741	24.0674	182.423	3.0492	17.03
116794312	0.3375	24.8156	-3.5308	49.3522
116795113	-11.4624	-103.953	-3.2539	-35.3924
116799989	-14.6546	-312.255	-23.9943	-139.865
116801245	5.5462	-160.332	-3.8425	-37.0996
116801408	16.4488	214.674	2.7407	60.0325
116801410	0.2536	#N/A	#N/A	#N/A
116801664	-18.3262	-218.819	-1.1899	-55.1633
116801680	-9.7328	79.485	0.6015	-0.2111
116801682	-13.7269	97.3155	0.7135	-0.927
116801683	-14.8937	171.37	1.1503	66.6053
116801684	-10.9239	74.9667	0.3775	-8.8125
116830190	-17.1226	51.8808	-5.177	39.4713
116842826	-22.5534	162.801	1.5128	14.485
116846188	-15.4446	142.445	-2.9749	14.7324
116891020	-15.5248	-52.2447	0.3076	35.631
116904293	-4.5958	-194.614	-1.2984	-115.539
116908175	-13.7894	419.714	0.9394	25.8897
116908176	-9.0629	297.627	-1.6956	17.1751
116908190	-8.6452	-194.832	1.6533	-49.1531
116908192	3.5589	-174.571	-3.3292	-45.2268
116908194	13.0162	-127.695	3.0788	-14.7719
116908196	-18.2878	-88.4368	-0.9099	27.6455
116908197	-10.0085	-299.325	3.615	-112.714
116908299	-3.2637	259.853	4.0087	12.7902
116908302	6.8139	391.54	2.8665	81.4284
116908791	4.3864	-146.875	15.5214	-56.8539
116908809	3.3291	0.5263	4.502	29.4426
116936983	-21.141	-34.5314	-14.3496	-45.147
116938720	-36.6626	57.8975	6.2726	-18.955
116939166	-16.0519	-4.3031	2.9369	12.1761
116950015	11.2243	-269.703	-25.9377	-18.6461
116950044	16.8534	138.107	1.2434	15.4634
116950047	-7.5139	90.9379	-5.1531	5.4564
116950048	16.7131	106.9	-1.3325	-5.8208
116968856	-30.75	-310.189	-0.9415	-113.896
117001998	-2.342	95.7245	-6.9473	21.7544
117003882	-2.7798	-204.918	-0.9758	-59.9181
117042285	-1.9016	-224.296	-1.0709	-53.6772
117051285	-16.5792	-266.638	4.3115	-61.9475
117082999	-21.5582	88.9679	2.4649	-3.2437
117083055	-0.336	15.7422	0.6639	71.315
117083349	-14.7406	-141.816	-4.5763	-80.7437
117084274	-3.2704	-115.897	2.0451	-11.0892
117085053	-20.2494	-113.337	4.0634	-17.6356
117085054	-6.2795	-65.8189	-0.3834	-0.5488
117085117	-8.7995	63.714	1.5206	34.1568
117085118	-2.3204	-2.1598	0.4185	-59.6037
117085120	-11.6436	196.021	2.4223	21.0816
117249555	9.8894	-10.0396	5.0956	-35.0485
117249889	-8.6627	131.093	0.0773	40.732
117264468	-20.0751	70.0863	4.4606	16.841
117281160	-4.3913	-67.4069	1.9623	-50.5553
117281161	-37.8686	233.014	0.0217	62.064
117281163	0.1601	84.9777	6.7114	27.7803
117281164	-6.442	-103.983	-5.6556	-56.395
117322740	3.6448	-88.6542	1.6026	11.3539
117339434	-2.3559	86.2362	1.8786	22.5971
117345855	-6.378	54.3712	4.8033	69.2919
117349552	-0.0224	94.7217	0.5877	16.1686
117373099	-0.688	-223.873	-4.3674	15.0857
117373894	-10.3189	16.9933	2.7516	-54.0042
117418105	-0.397	-170.988	1.9272	-134.784
117418106	-0.2484	19.8298	-0.1901	-13.9499
117422765	-12.0494	-44.4365	-2.3551	-47.7296
117422768	-7.8612	47.5673	2.4056	-25.7309
117422846	-9.0058	-94.0332	-0.5908	-48.286
117499484	-16.905	-44.2186	2.4824	-22.0637
117499486	-9.0349	29.0186	-2.4412	6.3085
117508932	-10.4081	105.747	-0.8366	26.237
117509188	-17.7758	214.339	5.3384	51.6803
117519749	-0.7564	60.5421	3.5801	62.2739
117519965	-3.3921	-164.709	4.8198	-40.0955
117519998	-5.3772	17.9858	2.9355	35.2957
117520622	-4.8564	-253.81	1.8007	-64.1067
117520734	-3.0596	-169.895	0.8313	-114.821
117557005	-11.7862	52.3445	-2.2588	7.0142
117557006	-14.8287	144.814	3.3633	85.6795
117576094	-3.4582	-121.188	1.8446	-102.763
117609013	-4.1218	-78.126	-3.4552	-44.4636
117703627	-9.669	-130.517	2.2273	-19.3469
117776534	-18.4498	-313.115	0.6411	-104.207
117776627	-17.8957	-281.72	-0.2984	-112.565
117872762	-12.7026	-22.6148	-1.0007	-47.6339
